# Supplementary material for: Bis(2,9-dimethyl-1,10-phenanthroline)copper(I) penta­cyanido­nitro­soferrate(II)
Source: Acta Crystallogr Sect E Struct Rep Online. 2013 Nov 27;69(Pt 12):m684–5. doi: 10.1107/S1600536813031760 (PMC3885010; doi:10.1107/S1600536813031760)
Supplement: Supplementary file 1 [file e-69-0m684-sup1.cif]

##############################################################################
#                                                                            #
# This CIF contains the data in a paper accepted for publication in          #
# Acta Crystallographica Section E. It conforms to the requirements of       #
# Notes for Authors for Acta Crystallographica Section E, and has been       #
# peer reviewed under the auspices of the IUCr Commission on Journals.       #
#                                                                            #
# Full details of the Crystallographic Information File format               #
# are given in the paper "The Crystallographic Information File (CIF):       #
# a New Standard Archive File for Crystallography" by S. R. Hall, F. H.      #
# Allen and I. D. Brown [Acta Cryst. (1991), A47, 655-685].                  #
#                                                                            #
# The current version of the core CIF dictionary is obtainable from          #
# ftp://ftp.iucr.org/pub/cif_core.dic.                                       #
#                                                                            #
# Software is freely available for graphical display of the structure(s)     #
# in this CIF. For information consult the CIF software page                 #
# http://www.iucr.org/resources/cif/software.                                #
#                                                                            #
# This file may be used for bona fide research purposes within the           #
# scientific community so long as proper attribution is given to the journal # 
# article from which it was obtained.                                        #
#                                                                            #
##############################################################################
data_I
_audit_creation_method     SHELXL-97
_database_code_depnum_ccdc_archive     'CCDC 712222'
_chemical_name_systematic
;
Bis(2,9-dimethyl-1,10-phenanthroline)copper(I) pentacyanidonitrosoferrate(II)
;
_chemical_name_common     ?
_chemical_formula_moiety     '2(C28 H24 N4 Cu +), C5 N6 O Fe 2-'
_chemical_formula_sum     'C61 H48 Cu2 Fe N14 O'
_chemical_formula_iupac     '[Cu (C14 H12 N2)2]2 [Fe (C N)5 (N O)]'
_chemical_formula_weight     1176.06
_chemical_melting_point     ?
_symmetry_cell_setting     triclinic
_symmetry_space_group_name_H-M     'P -1'
_symmetry_space_group_name_hall     '-P 1'
loop_
    _symmetry_equiv_pos_as_xyz
    'x, y, z'
    '-x, -y, -z'
_cell_length_a     7.371(3)
_cell_length_b     13.741(3)
_cell_length_c     15.065(4)
_cell_angle_alpha     115.269(4)
_cell_angle_beta     95.327(3)
_cell_angle_gamma     101.323(4)
_cell_volume     1325.9(7)
_cell_formula_units_Z     1
_cell_measurement_reflns_used     4215
_cell_measurement_theta_min     2.73
_cell_measurement_theta_max     24.79
_cell_measurement_temperature     293(2)
_cell_special_details     ?
_exptl_crystal_description     'needle-shaped'
_exptl_crystal_colour     'red'
_exptl_crystal_size_max     0.50
_exptl_crystal_size_mid     0.40
_exptl_crystal_size_min     0.20
_exptl_crystal_density_diffrn     1.473
_exptl_crystal_density_meas     ?
_exptl_crystal_density_method     'not measured'
_exptl_crystal_F_000     604
_exptl_absorpt_coefficient_mu     1.123
_exptl_absorpt_correction_type     numerical
_exptl_absorpt_process_details     '(CrysAlis PRO; Oxford Diffraction, 2010)'
_exptl_absorpt_correction_T_min     0.6036
_exptl_absorpt_correction_T_max     0.8066
_exptl_special_details     ?
_diffrn_ambient_temperature     293(2)
_diffrn_radiation_type     MoK\a
_diffrn_radiation_wavelength     0.71073
_diffrn_radiation_source     'Enhance (Mo) X-ray Source'
_diffrn_radiation_monochromator     graphite
_diffrn_measurement_device_type     'Oxford Diffraction Xcalibur3'
_diffrn_measurement_method     '\w-scans'
_diffrn_detector_area_resol_mean     16.1827
_diffrn_reflns_number     8613
_diffrn_reflns_av_R_equivalents     0.0481
_diffrn_reflns_theta_min     2.88
_diffrn_reflns_theta_max     26.00
_diffrn_reflns_theta_full     26.00
_diffrn_measured_fraction_theta_max     0.983
_diffrn_measured_fraction_theta_full     0.983
_diffrn_reflns_limit_h_min     -8
_diffrn_reflns_limit_h_max     9
_diffrn_reflns_limit_k_min     -16
_diffrn_reflns_limit_k_max     16
_diffrn_reflns_limit_l_min     -18
_diffrn_reflns_limit_l_max     15
_diffrn_standards_number     2
_diffrn_standards_interval_count     50
_diffrn_standards_interval_time     ?
_diffrn_standards_decay_%     ?
_refine_special_details
;
Refinement of <i>F</i>^2^ against ALL reflections. The weighted <i>R</i>-factor
<i>wR</i> and goodness of fit <i>S</i> are based on <i>F</i>^2^, conventional
<i>R</i>-factors <i>R</i> are based on <i>F</i>, with <i>F</i> set to zero for
negative <i>F</i>^2^. The threshold expression of <i>F</i>^2^ >
\s(<i>F</i>^2^) is used only for calculating <i>R</i>-factors(gt) <i>etc</i>.
and is not relevant to the choice of reflections for refinement.
<i>R</i>-factors based on <i>F</i>^2^ are statistically about twice as large
as those based on <i>F</i>, and <i>R</i>- factors based on ALL data will be
even larger.
;
_reflns_number_total     5112
_reflns_number_gt     3100
_reflns_threshold_expression     I>2sigma(I)
_refine_ls_structure_factor_coef     Fsqd
_refine_ls_matrix_type     full
_refine_ls_R_factor_all     0.0945
_refine_ls_R_factor_gt     0.0500
_refine_ls_wR_factor_gt     0.0995
_refine_ls_wR_factor_ref     0.1085
_refine_ls_goodness_of_fit_ref     0.931
_refine_ls_restrained_S_all     0.931
_refine_ls_number_reflns     5112
_refine_ls_number_parameters     377
_refine_ls_number_restraints     0
_refine_ls_hydrogen_treatment     constr
_refine_ls_weighting_scheme     calc
_refine_ls_weighting_details
         'calc w=1/[\s^2^(Fo^2^)+(0.0468P)^2^+0.0000P] where P=(Fo^2^+2Fc^2^)/3'
_atom_sites_solution_hydrogens     geom
_atom_sites_solution_primary     direct
_atom_sites_solution_secondary     difmap
_refine_ls_shift/su_max     0.001
_refine_ls_shift/su_mean     0.000
_refine_diff_density_max     0.380
_refine_diff_density_min     -0.308
_refine_ls_extinction_method     none
_refine_ls_extinction_coef     ?
loop_
    _atom_type_symbol
    _atom_type_description
    _atom_type_scat_dispersion_real
    _atom_type_scat_dispersion_imag
    _atom_type_scat_source
    'C' 'C' 0.0033 0.0016
                         'International Tables Vol C Tables 4.2.6.8 and 6.1.1.4'
    'H' 'H' 0.0000 0.0000
                         'International Tables Vol C Tables 4.2.6.8 and 6.1.1.4'
    'N' 'N' 0.0061 0.0033
                         'International Tables Vol C Tables 4.2.6.8 and 6.1.1.4'
    'O' 'O' 0.0106 0.0060
                         'International Tables Vol C Tables 4.2.6.8 and 6.1.1.4'
    'Fe' 'Fe' 0.3463 0.8444
                         'International Tables Vol C Tables 4.2.6.8 and 6.1.1.4'
    'Cu' 'Cu' 0.3201 1.2651
                         'International Tables Vol C Tables 4.2.6.8 and 6.1.1.4'
_computing_data_collection     'CrysAlis PRO (Oxford Diffraction, 2010)'
_computing_cell_refinement     'CrysAlis PRO (Oxford Diffraction, 2010)'
_computing_data_reduction     'CrysAlis PRO (Oxford Diffraction, 2010)'
_computing_structure_solution     'SHELXTL (Sheldrick, 2008)'
_computing_structure_refinement     'SHELXTL (Sheldrick, 2008)'
_computing_molecular_graphics     'SHELXTL (Sheldrick, 2008)'
_computing_publication_material     'publCIF (Westrip, 2010)'
loop_
    _atom_site_type_symbol
    _atom_site_label
    _atom_site_fract_x
    _atom_site_fract_y
    _atom_site_fract_z
    _atom_site_U_iso_or_equiv
    _atom_site_adp_type
    _atom_site_calc_flag
    _atom_site_refinement_flags
    _atom_site_occupancy
    _atom_site_symmetry_multiplicity
    _atom_site_disorder_assembly
    _atom_site_disorder_group
    Cu Cu1 0.24477(7) 0.18237(4) 0.30785(3) 0.04709(18) Uani d . 1 1 . .
    Fe Fe1 0.9747(13) 0.5030(13) 0.0033(11) 0.0423(14) Uani d P 0.50 1 . .
    N N1 0.3564(4) 0.2540(2) 0.2232(2) 0.0377(7) Uani d . 1 1 . .
    N N2 0.1731(4) 0.0423(2) 0.1741(2) 0.0369(7) Uani d . 1 1 . .
    N N3 0.3933(4) 0.1682(2) 0.4241(2) 0.0379(7) Uani d . 1 1 . .
    N N4 0.1040(4) 0.2617(2) 0.4159(2) 0.0377(7) Uani d . 1 1 . .
    C C1 0.4355(5) 0.3608(3) 0.2474(3) 0.0464(10) Uani d . 1 1 . .
    C C2 0.5081(5) 0.3909(3) 0.1771(3) 0.0551(11) Uani d . 1 1 . .
    H H2 0.5610 0.4656 0.1954 0.066 Uiso calc R 1 1 . .
    C C3 0.5025(5) 0.3129(4) 0.0833(3) 0.0542(11) Uani d . 1 1 . .
    H H3 0.5561 0.3335 0.0383 0.065 Uiso calc R 1 1 . .
    C C4 0.4148(5) 0.2001(3) 0.0542(3) 0.0407(9) Uani d . 1 1 . .
    C C5 0.3423(4) 0.1751(3) 0.1269(3) 0.0345(8) Uani d . 1 1 . .
    C C6 0.2450(4) 0.0621(3) 0.1008(3) 0.0336(8) Uani d . 1 1 . .
    C C7 0.2248(5) -0.0217(3) 0.0027(3) 0.0381(9) Uani d . 1 1 . .
    C C8 0.3039(5) 0.0072(4) -0.0683(3) 0.0481(10) Uani d . 1 1 . .
    H H8 0.2923 -0.0483 -0.1331 0.058 Uiso calc R 1 1 . .
    C C9 0.3950(5) 0.1129(4) -0.0439(3) 0.0492(10) Uani d . 1 1 . .
    H H9 0.4457 0.1292 -0.0918 0.059 Uiso calc R 1 1 . .
    C C10 0.1271(5) -0.1296(3) -0.0187(3) 0.0458(10) Uani d . 1 1 . .
    H H10 0.1092 -0.1876 -0.0829 0.055 Uiso calc R 1 1 . .
    C C11 0.0583(5) -0.1498(3) 0.0538(3) 0.0460(10) Uani d . 1 1 . .
    H H11 -0.0052 -0.2220 0.0394 0.055 Uiso calc R 1 1 . .
    C C12 0.0824(5) -0.0622(3) 0.1510(3) 0.0383(9) Uani d . 1 1 . .
    C C13 0.4435(6) 0.4460(3) 0.3521(3) 0.0654(12) Uani d . 1 1 . .
    H H13A 0.5696 0.4934 0.3804 0.098 Uiso calc R 1 1 . .
    H H13B 0.4081 0.4091 0.3919 0.098 Uiso calc R 1 1 . .
    H H13C 0.3580 0.4902 0.3512 0.098 Uiso calc R 1 1 . .
    C C14 0.0096(6) -0.0831(3) 0.2332(3) 0.0559(11) Uani d . 1 1 . .
    H H14A 0.0870 -0.1209 0.2545 0.084 Uiso calc R 1 1 . .
    H H14B -0.1182 -0.1286 0.2086 0.084 Uiso calc R 1 1 . .
    H H14C 0.0137 -0.0133 0.2888 0.084 Uiso calc R 1 1 . .
    C C15 0.5321(5) 0.1207(3) 0.4270(3) 0.0454(10) Uani d . 1 1 . .
    C C16 0.6193(6) 0.1264(3) 0.5157(3) 0.0547(11) Uani d . 1 1 . .
    H H16 0.7197 0.0947 0.5157 0.066 Uiso calc R 1 1 . .
    C C17 0.5581(6) 0.1786(3) 0.6032(3) 0.0549(11) Uani d . 1 1 . .
    H H17 0.6176 0.1830 0.6625 0.066 Uiso calc R 1 1 . .
    C C18 0.4051(5) 0.2251(3) 0.6023(3) 0.0451(10) Uani d . 1 1 . .
    C C19 0.3273(5) 0.2190(3) 0.5108(3) 0.0394(9) Uani d . 1 1 . .
    C C20 0.1730(5) 0.2687(3) 0.5074(3) 0.0358(9) Uani d . 1 1 . .
    C C21 0.1046(5) 0.3217(3) 0.5935(3) 0.0420(9) Uani d . 1 1 . .
    C C22 0.1808(6) 0.3230(3) 0.6840(3) 0.0528(11) Uani d . 1 1 . .
    H H22 0.1298 0.3551 0.7405 0.063 Uiso calc R 1 1 . .
    C C23 0.3275(6) 0.2779(3) 0.6893(3) 0.0548(11) Uani d . 1 1 . .
    H H23 0.3780 0.2813 0.7498 0.066 Uiso calc R 1 1 . .
    C C24 -0.0412(6) 0.3721(3) 0.5857(3) 0.0516(11) Uani d . 1 1 . .
    H H24 -0.0922 0.4082 0.6412 0.062 Uiso calc R 1 1 . .
    C C25 -0.1066(6) 0.3674(3) 0.4963(3) 0.0516(10) Uani d . 1 1 . .
    H H25 -0.2005 0.4022 0.4912 0.062 Uiso calc R 1 1 . .
    C C26 -0.0338(5) 0.3106(3) 0.4117(3) 0.0417(9) Uani d . 1 1 . .
    C C27 0.5909(6) 0.0609(4) 0.3308(3) 0.0619(12) Uani d . 1 1 . .
    H H27A 0.5252 -0.0168 0.3005 0.093 Uiso calc R 1 1 . .
    H H27B 0.7245 0.0690 0.3432 0.093 Uiso calc R 1 1 . .
    H H27C 0.5611 0.0917 0.2866 0.093 Uiso calc R 1 1 . .
    C C28 -0.1065(6) 0.3050(4) 0.3126(3) 0.0544(11) Uani d . 1 1 . .
    H H28A -0.0458 0.2601 0.2627 0.082 Uiso calc R 1 1 . .
    H H28B -0.0798 0.3788 0.3182 0.082 Uiso calc R 1 1 . .
    H H28C -0.2404 0.2723 0.2937 0.082 Uiso calc R 1 1 . .
    C C29 1.0149(5) 0.4533(3) 0.1060(3) 0.0446(9) Uani d . 1 1 . .
    N N5 1.0271(5) 0.4286(3) 0.1677(3) 0.0631(10) Uani d . 1 1 . .
    C C30 1.1809(6) 0.6397(3) 0.0926(3) 0.0440(9) Uani d . 1 1 . .
    N N6 1.2879(5) 0.7213(3) 0.1470(3) 0.0626(10) Uani d . 1 1 . .
    C C31 0.812(5) 0.559(2) 0.036(2) 0.070(5) Uani d P 0.50 1 . 1
    N N7 0.681(4) 0.603(2) 0.0546(17) 0.070(5) Uani d P 0.50 1 A 1
    N N8 0.805(3) 0.5579(11) 0.0446(12) 0.026(3) Uani d P 0.50 1 . 2
    O O1 0.688(3) 0.5921(16) 0.0752(11) 0.055(3) Uani d P 0.50 1 B 2
loop_
    _atom_site_aniso_label
    _atom_site_aniso_U_11
    _atom_site_aniso_U_22
    _atom_site_aniso_U_33
    _atom_site_aniso_U_12
    _atom_site_aniso_U_13
    _atom_site_aniso_U_23
    Cu1 0.0659(3) 0.0491(3) 0.0278(3) 0.0167(2) 0.0157(2) 0.0169(2)
    Fe1 0.057(4) 0.0453(14) 0.0274(15) 0.012(3) 0.009(3) 0.0199(12)
    N1 0.0449(17) 0.0362(18) 0.0314(17) 0.0069(14) 0.0073(14) 0.0166(14)
    N2 0.0400(16) 0.0401(18) 0.0323(17) 0.0114(14) 0.0067(14) 0.0176(14)
    N3 0.0423(16) 0.0398(18) 0.0323(17) 0.0120(15) 0.0089(15) 0.0162(14)
    N4 0.0433(17) 0.0362(17) 0.0302(17) 0.0064(14) 0.0041(15) 0.0143(14)
    C1 0.047(2) 0.045(2) 0.045(2) 0.0067(19) 0.006(2) 0.0210(19)
    C2 0.059(2) 0.046(3) 0.064(3) 0.005(2) 0.015(2) 0.032(2)
    C3 0.056(2) 0.065(3) 0.053(3) 0.009(2) 0.019(2) 0.038(2)
    C4 0.0384(19) 0.057(3) 0.034(2) 0.0162(19) 0.0086(18) 0.0255(19)
    C5 0.0341(18) 0.043(2) 0.0300(19) 0.0145(17) 0.0068(16) 0.0184(17)
    C6 0.0358(18) 0.040(2) 0.0295(19) 0.0158(17) 0.0084(17) 0.0175(16)
    C7 0.0377(19) 0.048(2) 0.030(2) 0.0209(18) 0.0048(17) 0.0153(17)
    C8 0.050(2) 0.063(3) 0.027(2) 0.017(2) 0.0100(19) 0.0155(19)
    C9 0.046(2) 0.080(3) 0.031(2) 0.022(2) 0.0159(19) 0.030(2)
    C10 0.047(2) 0.048(3) 0.036(2) 0.020(2) 0.0036(19) 0.0117(19)
    C11 0.045(2) 0.037(2) 0.053(3) 0.0118(18) 0.004(2) 0.017(2)
    C12 0.042(2) 0.039(2) 0.039(2) 0.0130(18) 0.0068(18) 0.0210(18)
    C13 0.081(3) 0.043(3) 0.058(3) 0.010(2) 0.013(3) 0.013(2)
    C14 0.067(3) 0.048(3) 0.061(3) 0.015(2) 0.022(2) 0.031(2)
    C15 0.049(2) 0.045(2) 0.042(2) 0.005(2) 0.001(2) 0.024(2)
    C16 0.054(2) 0.055(3) 0.058(3) 0.017(2) 0.003(2) 0.029(2)
    C17 0.067(3) 0.055(3) 0.041(3) 0.008(2) -0.005(2) 0.027(2)
    C18 0.058(2) 0.041(2) 0.033(2) 0.006(2) 0.004(2) 0.0179(18)
    C19 0.052(2) 0.034(2) 0.029(2) 0.0044(18) 0.0058(18) 0.0152(16)
    C20 0.047(2) 0.033(2) 0.0260(19) 0.0058(17) 0.0075(18) 0.0142(16)
    C21 0.053(2) 0.039(2) 0.031(2) 0.0065(19) 0.0102(19) 0.0147(17)
    C22 0.072(3) 0.054(3) 0.026(2) 0.009(2) 0.014(2) 0.0142(19)
    C23 0.080(3) 0.053(3) 0.026(2) 0.009(2) 0.006(2) 0.0180(19)
    C24 0.064(3) 0.050(3) 0.035(2) 0.013(2) 0.022(2) 0.0115(19)
    C25 0.058(2) 0.050(3) 0.050(3) 0.023(2) 0.017(2) 0.020(2)
    C26 0.046(2) 0.040(2) 0.039(2) 0.0096(19) 0.0086(19) 0.0193(18)
    C27 0.067(3) 0.070(3) 0.060(3) 0.031(2) 0.027(2) 0.032(2)
    C28 0.062(2) 0.065(3) 0.041(2) 0.024(2) 0.009(2) 0.026(2)
    C29 0.055(2) 0.045(2) 0.037(2) 0.0171(19) 0.015(2) 0.0185(19)
    N5 0.093(3) 0.067(3) 0.044(2) 0.028(2) 0.020(2) 0.0347(19)
    C30 0.058(2) 0.048(3) 0.033(2) 0.021(2) 0.009(2) 0.0222(19)
    N6 0.069(2) 0.062(3) 0.052(2) 0.016(2) -0.003(2) 0.025(2)
    C31 0.087(9) 0.109(9) 0.050(8) 0.044(7) 0.017(7) 0.061(7)
    N7 0.087(9) 0.109(9) 0.050(8) 0.044(7) 0.017(7) 0.061(7)
    N8 0.039(5) 0.022(4) 0.011(5) 0.012(4) 0.009(4) -0.001(4)
    O1 0.082(6) 0.087(7) 0.027(5) 0.057(5) 0.026(5) 0.036(5)
_geom_special_details
;
All e.s.d.'s (except the e.s.d. in the dihedral angle between two l.s. planes)
are estimated using the full covariance matrix. The cell e.s.d.'s are taken
into account individually in the estimation of e.s.d.'s in distances, angles
and torsion angles; correlations between e.s.d.'s in cell parameters are only
used when they are defined by crystal symmetry. An approximate (isotropic)
treatment of cell e.s.d.'s is used for estimating e.s.d.'s involving l.s.
planes.
;
loop_
    _geom_bond_atom_site_label_1
    _geom_bond_atom_site_label_2
    _geom_bond_site_symmetry_2
    _geom_bond_distance
    _geom_bond_publ_flag
    Cu1 N2 . 2.034(3) ?
    Cu1 N4 . 2.039(3) ?
    Cu1 N1 . 2.053(3) ?
    Cu1 N3 . 2.079(3) ?
    Fe1 Fe1 2_765 0.410(15) ?
    Fe1 C31 . 1.56(4) ?
    Fe1 N8 . 1.625(19) ?
    Fe1 C30 2_765 1.908(15) ?
    Fe1 C31 2_765 1.96(4) ?
    Fe1 C29 . 1.961(16) ?
    Fe1 C29 2_765 1.981(16) ?
    Fe1 C30 . 1.998(15) ?
    Fe1 N8 2_765 2.03(2) ?
    N1 C1 . 1.341(4) ?
    N1 C5 . 1.370(4) ?
    N2 C12 . 1.334(4) ?
    N2 C6 . 1.372(4) ?
    N3 C15 . 1.324(5) ?
    N3 C19 . 1.379(4) ?
    N4 C26 . 1.334(4) ?
    N4 C20 . 1.380(4) ?
    C1 C2 . 1.404(5) ?
    C1 C13 . 1.497(5) ?
    C2 C3 . 1.351(5) ?
    C2 H2 . 0.9300 ?
    C3 C4 . 1.409(5) ?
    C3 H3 . 0.9300 ?
    C4 C5 . 1.399(5) ?
    C4 C9 . 1.421(5) ?
    C5 C6 . 1.439(5) ?
    C6 C7 . 1.403(5) ?
    C7 C10 . 1.397(5) ?
    C7 C8 . 1.425(5) ?
    C8 C9 . 1.346(5) ?
    C8 H8 . 0.9300 ?
    C9 H9 . 0.9300 ?
    C10 C11 . 1.354(5) ?
    C10 H10 . 0.9300 ?
    C11 C12 . 1.410(5) ?
    C11 H11 . 0.9300 ?
    C12 C14 . 1.507(5) ?
    C13 H13A . 0.9600 ?
    C13 H13B . 0.9600 ?
    C13 H13C . 0.9600 ?
    C14 H14A . 0.9600 ?
    C14 H14B . 0.9600 ?
    C14 H14C . 0.9600 ?
    C15 C16 . 1.392(5) ?
    C15 C27 . 1.484(5) ?
    C16 C17 . 1.373(6) ?
    C16 H16 . 0.9300 ?
    C17 C18 . 1.403(5) ?
    C17 H17 . 0.9300 ?
    C18 C19 . 1.404(5) ?
    C18 C23 . 1.435(5) ?
    C19 C20 . 1.446(5) ?
    C20 C21 . 1.388(5) ?
    C21 C24 . 1.410(5) ?
    C21 C22 . 1.416(5) ?
    C22 C23 . 1.360(6) ?
    C22 H22 . 0.9300 ?
    C23 H23 . 0.9300 ?
    C24 C25 . 1.358(5) ?
    C24 H24 . 0.9300 ?
    C25 C26 . 1.401(5) ?
    C25 H25 . 0.9300 ?
    C26 C28 . 1.502(5) ?
    C27 H27A . 0.9600 ?
    C27 H27B . 0.9600 ?
    C27 H27C . 0.9600 ?
    C28 H28A . 0.9600 ?
    C28 H28B . 0.9600 ?
    C28 H28C . 0.9600 ?
    C29 N5 . 1.120(4) ?
    C29 Fe1 2_765 1.981(16) ?
    C30 N6 . 1.140(5) ?
    C30 Fe1 2_765 1.908(15) ?
    C31 N7 . 1.23(5) ?
    C31 Fe1 2_765 1.96(4) ?
    N8 O1 . 1.11(3) ?
    N8 Fe1 2_765 2.03(2) ?
loop_
    _geom_angle_atom_site_label_1
    _geom_angle_atom_site_label_2
    _geom_angle_atom_site_label_3
    _geom_angle_site_symmetry_1
    _geom_angle_site_symmetry_3
    _geom_angle
    _geom_angle_publ_flag
    N2 Cu1 N4 . . 135.31(11) ?
    N2 Cu1 N1 . . 82.52(12) ?
    N4 Cu1 N1 . . 121.22(12) ?
    N2 Cu1 N3 . . 114.85(12) ?
    N4 Cu1 N3 . . 82.49(12) ?
    N1 Cu1 N3 . . 126.67(11) ?
    Fe1 Fe1 C31 2_765 . 165(5) ?
    Fe1 Fe1 N8 2_765 . 166(5) ?
    C31 Fe1 N8 . . 4.6(19) ?
    Fe1 Fe1 C30 2_765 2_765 97(4) ?
    C31 Fe1 C30 . 2_765 96.8(11) ?
    N8 Fe1 C30 . 2_765 96.8(7) ?
    Fe1 Fe1 C31 2_765 2_765 12(4) ?
    C31 Fe1 C31 . 2_765 176.8(10) ?
    N8 Fe1 C31 . 2_765 175.8(18) ?
    C30 Fe1 C31 2_765 2_765 86.0(10) ?
    Fe1 Fe1 C29 2_765 . 87(4) ?
    C31 Fe1 C29 . . 99.8(13) ?
    N8 Fe1 C29 . . 95.2(10) ?
    C30 Fe1 C29 2_765 . 93.0(7) ?
    C31 Fe1 C29 2_765 . 81.6(11) ?
    Fe1 Fe1 C29 2_765 2_765 81(4) ?
    C31 Fe1 C29 . 2_765 91.8(14) ?
    N8 Fe1 C29 . 2_765 96.4(10) ?
    C30 Fe1 C29 2_765 2_765 88.4(6) ?
    C31 Fe1 C29 2_765 2_765 86.7(11) ?
    C29 Fe1 C29 . 2_765 168.1(5) ?
    Fe1 Fe1 C30 2_765 . 72(4) ?
    C31 Fe1 C30 . . 94.9(12) ?
    N8 Fe1 C30 . . 94.9(9) ?
    C30 Fe1 C30 2_765 . 168.2(5) ?
    C31 Fe1 C30 2_765 . 82.3(9) ?
    C29 Fe1 C30 . . 86.5(6) ?
    C29 Fe1 C30 2_765 . 89.7(6) ?
    Fe1 Fe1 N8 2_765 2_765 11(4) ?
    C31 Fe1 N8 . 2_765 174.2(19) ?
    N8 Fe1 N8 . 2_765 177.2(10) ?
    C30 Fe1 N8 2_765 2_765 85.9(6) ?
    C31 Fe1 N8 2_765 2_765 3.6(15) ?
    C29 Fe1 N8 . 2_765 85.2(8) ?
    C29 Fe1 N8 2_765 2_765 83.1(7) ?
    C30 Fe1 N8 . 2_765 82.4(5) ?
    C1 N1 C5 . . 118.1(3) ?
    C1 N1 Cu1 . . 130.8(2) ?
    C5 N1 Cu1 . . 111.1(2) ?
    C12 N2 C6 . . 118.1(3) ?
    C12 N2 Cu1 . . 130.3(2) ?
    C6 N2 Cu1 . . 111.5(2) ?
    C15 N3 C19 . . 118.5(3) ?
    C15 N3 Cu1 . . 131.4(3) ?
    C19 N3 Cu1 . . 110.1(2) ?
    C26 N4 C20 . . 117.4(3) ?
    C26 N4 Cu1 . . 130.0(2) ?
    C20 N4 Cu1 . . 112.6(2) ?
    N1 C1 C2 . . 121.0(4) ?
    N1 C1 C13 . . 117.3(3) ?
    C2 C1 C13 . . 121.7(4) ?
    C3 C2 C1 . . 121.1(4) ?
    C3 C2 H2 . . 119.5 ?
    C1 C2 H2 . . 119.5 ?
    C2 C3 C4 . . 119.4(4) ?
    C2 C3 H3 . . 120.3 ?
    C4 C3 H3 . . 120.3 ?
    C5 C4 C3 . . 117.0(3) ?
    C5 C4 C9 . . 119.5(4) ?
    C3 C4 C9 . . 123.5(4) ?
    N1 C5 C4 . . 123.2(3) ?
    N1 C5 C6 . . 117.1(3) ?
    C4 C5 C6 . . 119.7(3) ?
    N2 C6 C7 . . 123.2(3) ?
    N2 C6 C5 . . 117.4(3) ?
    C7 C6 C5 . . 119.4(3) ?
    C10 C7 C6 . . 116.9(3) ?
    C10 C7 C8 . . 124.0(3) ?
    C6 C7 C8 . . 119.0(3) ?
    C9 C8 C7 . . 121.6(4) ?
    C9 C8 H8 . . 119.2 ?
    C7 C8 H8 . . 119.2 ?
    C8 C9 C4 . . 120.8(4) ?
    C8 C9 H9 . . 119.6 ?
    C4 C9 H9 . . 119.6 ?
    C11 C10 C7 . . 120.1(4) ?
    C11 C10 H10 . . 120.0 ?
    C7 C10 H10 . . 120.0 ?
    C10 C11 C12 . . 120.4(4) ?
    C10 C11 H11 . . 119.8 ?
    C12 C11 H11 . . 119.8 ?
    N2 C12 C11 . . 121.3(3) ?
    N2 C12 C14 . . 117.4(3) ?
    C11 C12 C14 . . 121.3(3) ?
    C1 C13 H13A . . 109.5 ?
    C1 C13 H13B . . 109.5 ?
    H13A C13 H13B . . 109.5 ?
    C1 C13 H13C . . 109.5 ?
    H13A C13 H13C . . 109.5 ?
    H13B C13 H13C . . 109.5 ?
    C12 C14 H14A . . 109.5 ?
    C12 C14 H14B . . 109.5 ?
    H14A C14 H14B . . 109.5 ?
    C12 C14 H14C . . 109.5 ?
    H14A C14 H14C . . 109.5 ?
    H14B C14 H14C . . 109.5 ?
    N3 C15 C16 . . 121.8(4) ?
    N3 C15 C27 . . 116.8(3) ?
    C16 C15 C27 . . 121.3(4) ?
    C17 C16 C15 . . 120.5(4) ?
    C17 C16 H16 . . 119.8 ?
    C15 C16 H16 . . 119.8 ?
    C16 C17 C18 . . 119.5(4) ?
    C16 C17 H17 . . 120.3 ?
    C18 C17 H17 . . 120.3 ?
    C17 C18 C19 . . 117.0(3) ?
    C17 C18 C23 . . 123.4(4) ?
    C19 C18 C23 . . 119.6(4) ?
    N3 C19 C18 . . 122.7(3) ?
    N3 C19 C20 . . 118.5(3) ?
    C18 C19 C20 . . 118.8(3) ?
    N4 C20 C21 . . 123.7(3) ?
    N4 C20 C19 . . 116.3(3) ?
    C21 C20 C19 . . 120.1(3) ?
    C20 C21 C24 . . 117.1(4) ?
    C20 C21 C22 . . 120.0(4) ?
    C24 C21 C22 . . 122.9(4) ?
    C23 C22 C21 . . 120.9(4) ?
    C23 C22 H22 . . 119.6 ?
    C21 C22 H22 . . 119.6 ?
    C22 C23 C18 . . 120.6(4) ?
    C22 C23 H23 . . 119.7 ?
    C18 C23 H23 . . 119.7 ?
    C25 C24 C21 . . 119.4(4) ?
    C25 C24 H24 . . 120.3 ?
    C21 C24 H24 . . 120.3 ?
    C24 C25 C26 . . 120.5(4) ?
    C24 C25 H25 . . 119.7 ?
    C26 C25 H25 . . 119.7 ?
    N4 C26 C25 . . 121.9(4) ?
    N4 C26 C28 . . 117.5(3) ?
    C25 C26 C28 . . 120.6(4) ?
    C15 C27 H27A . . 109.5 ?
    C15 C27 H27B . . 109.5 ?
    H27A C27 H27B . . 109.5 ?
    C15 C27 H27C . . 109.5 ?
    H27A C27 H27C . . 109.5 ?
    H27B C27 H27C . . 109.5 ?
    C26 C28 H28A . . 109.5 ?
    C26 C28 H28B . . 109.5 ?
    H28A C28 H28B . . 109.5 ?
    C26 C28 H28C . . 109.5 ?
    H28A C28 H28C . . 109.5 ?
    H28B C28 H28C . . 109.5 ?
    N5 C29 Fe1 . . 174.5(4) ?
    N5 C29 Fe1 . 2_765 173.2(5) ?
    N6 C30 Fe1 . 2_765 173.6(4) ?
    N6 C30 Fe1 . . 174.6(4) ?
    N7 C31 Fe1 . . 175(3) ?
    N7 C31 Fe1 . 2_765 173(3) ?
    O1 N8 Fe1 . . 176.5(19) ?
    O1 N8 Fe1 . 2_765 176.7(16) ?
loop_
    _geom_hbond_atom_site_label_D
    _geom_hbond_atom_site_label_H
    _geom_hbond_atom_site_label_A
    _geom_hbond_site_symmetry_A
    _geom_hbond_distance_DH
    _geom_hbond_distance_HA
    _geom_hbond_distance_DA
    _geom_hbond_angle_DHA
    C17 H17 N6 2_766 0.93 2.55 3.393(6) 151.2
data_New_Global_Publ_Block
_journal_date_recd_electronic     2013-11-05
_journal_date_accepted     2013-11-21
_journal_name_full     'Acta Crystallographica, Section E'
_journal_year     2013
_journal_volume     69
_journal_issue     12
_journal_page_first     m684
_journal_page_last     m685
_journal_paper_category     QM
_journal_paper_doi     10.1107/S1600536813031760
_journal_coeditor_code     LH5667
_publ_contact_author_name     'Olesia V. Kozachuk'
_publ_contact_author_address
;
National Taras Shevchenko University,
Department of Inorganic Chemistry,
Volodymyrska str. 64/13, 01601 Kyiv, Ukraine
;
_publ_contact_author_email     'kozachuk_o@yahoo.com'
_publ_contact_author_fax     ?
_publ_contact_author_phone     ?
_publ_section_title
;
Bis(2,9-dimethyl-1,10-phenanthroline)copper(I) pentacyanidonitrosoferrate(II)
;
loop_
    _publ_author_name
    _publ_author_footnote
    _publ_author_address
    'Rusanova, Julia A.' .
;
National Taras Shevchenko University,
Department of Inorganic Chemistry,
Volodymyrska str. 64/13, 01601 Kyiv, Ukraine
;
    'Kozachuk, Olesia V.' .
;
National Taras Shevchenko University,
Department of Inorganic Chemistry,
Volodymyrska str. 64/13, 01601 Kyiv, Ukraine
;
    'Semenaka, Valentyna V.' .
;
National Taras Shevchenko University,
Department of Inorganic Chemistry,
Volodymyrska str. 64/13, 01601 Kyiv, Ukraine
;
    'Dyakonenko, Viktoriya V.' .
;
Institute for Scintillation Materials,
"Institute for Single Crystals",
National Academy of Sciences of Ukraine,
Lenina ave. 60, Kharkov 61001,
Ukraine
;
_iucr_refine_instructions_details
;
TITL                                    koko314 in P-1
CELL   0.71073      7.371   13.741   15.065  115.269   95.327  101.323
ZERR         1      0.003    0.003    0.004    0.004    0.003    0.004
LATT 1
SFAC C  H  N  O  Fe Cu
UNIT 61  48  14  1  1  2
OMIT 0 52
MPLA 14 N2 C12 C11 C10 C7 C6 C5 N1 C1 C2 C3 C4 C9 C8
MPLA 14 N3 C19 C20 N4 C26 C25 C24 C21 C22 C23 C18 C17 C16 C15
L.S. 6
omit 0 1 1
omit 0 0 2
omit 0 -2 1
omit -1 1 0
omit 0 -1 3
omit 0 -1 2
omit -4 -1 1
ACTA
FMAP 2
PLAN 20
eadp c31 n7
htab C17 N6_$1
eqiv $1 2-x, 1-y, 1-z
WGHT    0.046800
FVAR       0.96660
CU1   6    0.244765    0.182371    0.307851    11.00000    0.06587    0.04912 =
         0.02776    0.01692    0.01573    0.01669
FE1   5    0.974685    0.503038    0.003286    10.50000    0.05711    0.04525 =
         0.02741    0.01992    0.00912    0.01157
N1    3    0.356360    0.253953    0.223238    11.00000    0.04494    0.03623 =
         0.03138    0.01664    0.00726    0.00686
N2    3    0.173139    0.042277    0.174108    11.00000    0.04000    0.04006 =
         0.03228    0.01760    0.00667    0.01141
N3    3    0.393251    0.168230    0.424140    11.00000    0.04226    0.03978 =
         0.03233    0.01623    0.00889    0.01203
N4    3    0.103958    0.261663    0.415904    11.00000    0.04326    0.03619 =
         0.03019    0.01426    0.00408    0.00641
C1    1    0.435469    0.360838    0.247434    11.00000    0.04655    0.04504 =
         0.04494    0.02101    0.00553    0.00669
C2    1    0.508118    0.390852    0.177125    11.00000    0.05918    0.04634 =
         0.06399    0.03199    0.01547    0.00513
AFIX  43
H2    2    0.560983    0.465638    0.195413    11.00000   -1.20000
AFIX   0
C3    1    0.502522    0.312895    0.083317    11.00000    0.05566    0.06493 =
         0.05341    0.03844    0.01874    0.00939
AFIX  43
H3    2    0.556122    0.333488    0.038335    11.00000   -1.20000
AFIX   0
C4    1    0.414754    0.200100    0.054224    11.00000    0.03837    0.05678 =
         0.03412    0.02547    0.00861    0.01615
C5    1    0.342302    0.175133    0.126881    11.00000    0.03405    0.04346 =
         0.03003    0.01840    0.00675    0.01449
C6    1    0.244992    0.062056    0.100813    11.00000    0.03580    0.04049 =
         0.02952    0.01754    0.00837    0.01581
C7    1    0.224828   -0.021676    0.002737    11.00000    0.03766    0.04847 =
         0.02963    0.01532    0.00483    0.02086
C8    1    0.303925    0.007230   -0.068290    11.00000    0.05006    0.06316 =
         0.02707    0.01549    0.00997    0.01702
AFIX  43
H8    2    0.292318   -0.048281   -0.133070    11.00000   -1.20000
AFIX   0
C9    1    0.395017    0.112934   -0.043871    11.00000    0.04635    0.08007 =
         0.03096    0.03023    0.01594    0.02197
AFIX  43
H9    2    0.445694    0.129155   -0.091782    11.00000   -1.20000
AFIX   0
C10   1    0.127078   -0.129588   -0.018730    11.00000    0.04727    0.04820 =
         0.03609    0.01169    0.00357    0.02016
AFIX  43
H10   2    0.109181   -0.187636   -0.082901    11.00000   -1.20000
AFIX   0
C11   1    0.058326   -0.149809    0.053766    11.00000    0.04506    0.03661 =
         0.05259    0.01750    0.00402    0.01181
AFIX  43
H11   2   -0.005181   -0.221984    0.039363    11.00000   -1.20000
AFIX   0
C12   1    0.082388   -0.062154    0.150958    11.00000    0.04172    0.03902 =
         0.03855    0.02099    0.00678    0.01304
C13   1    0.443509    0.446040    0.352127    11.00000    0.08124    0.04338 =
         0.05802    0.01348    0.01345    0.01025
AFIX 137
H13A  2    0.569605    0.493450    0.380435    11.00000   -1.50000
H13B  2    0.408096    0.409126    0.391925    11.00000   -1.50000
H13C  2    0.357983    0.490186    0.351162    11.00000   -1.50000
AFIX   0
C14   1    0.009625   -0.083115    0.233163    11.00000    0.06700    0.04833 =
         0.06119    0.03088    0.02248    0.01543
AFIX 137
H14A  2    0.087038   -0.120847    0.254464    11.00000   -1.50000
H14B  2   -0.118197   -0.128569    0.208591    11.00000   -1.50000
H14C  2    0.013687   -0.013280    0.288797    11.00000   -1.50000
AFIX   0
C15   1    0.532056    0.120686    0.426969    11.00000    0.04899    0.04489 =
         0.04171    0.02356    0.00145    0.00532
C16   1    0.619309    0.126415    0.515710    11.00000    0.05358    0.05505 =
         0.05834    0.02856    0.00319    0.01747
AFIX  43
H16   2    0.719736    0.094685    0.515740    11.00000   -1.20000
AFIX   0
C17   1    0.558127    0.178585    0.603188    11.00000    0.06737    0.05479 =
         0.04136    0.02733   -0.00501    0.00821
AFIX  43
H17   2    0.617592    0.183031    0.662519    11.00000   -1.20000
AFIX   0
C18   1    0.405122    0.225148    0.602338    11.00000    0.05800    0.04070 =
         0.03336    0.01788    0.00396    0.00623
C19   1    0.327275    0.218950    0.510826    11.00000    0.05218    0.03378 =
         0.02929    0.01520    0.00580    0.00438
C20   1    0.172956    0.268737    0.507373    11.00000    0.04679    0.03324 =
         0.02603    0.01417    0.00753    0.00578
C21   1    0.104606    0.321692    0.593542    11.00000    0.05264    0.03880 =
         0.03104    0.01474    0.01021    0.00653
C22   1    0.180771    0.322981    0.683990    11.00000    0.07181    0.05363 =
         0.02594    0.01422    0.01397    0.00895
AFIX  43
H22   2    0.129751    0.355077    0.740509    11.00000   -1.20000
AFIX   0
C23   1    0.327520    0.277911    0.689292    11.00000    0.08025    0.05349 =
         0.02563    0.01798    0.00577    0.00924
AFIX  43
H23   2    0.378027    0.281306    0.749774    11.00000   -1.20000
AFIX   0
C24   1   -0.041193    0.372068    0.585672    11.00000    0.06352    0.04985 =
         0.03460    0.01151    0.02239    0.01288
AFIX  43
H24   2   -0.092163    0.408191    0.641226    11.00000   -1.20000
AFIX   0
C25   1   -0.106575    0.367400    0.496288    11.00000    0.05835    0.04956 =
         0.04968    0.01998    0.01714    0.02324
AFIX  43
H25   2   -0.200461    0.402189    0.491161    11.00000   -1.20000
AFIX   0
C26   1   -0.033768    0.310599    0.411692    11.00000    0.04626    0.04048 =
         0.03884    0.01926    0.00863    0.00957
C27   1    0.590935    0.060851    0.330827    11.00000    0.06660    0.07028 =
         0.06018    0.03174    0.02698    0.03069
AFIX 137
H27A  2    0.525241   -0.016802    0.300499    11.00000   -1.50000
H27B  2    0.724508    0.068961    0.343168    11.00000   -1.50000
H27C  2    0.561143    0.091689    0.286621    11.00000   -1.50000
AFIX   0
C28   1   -0.106520    0.304952    0.312646    11.00000    0.06209    0.06526 =
         0.04072    0.02561    0.00947    0.02399
AFIX 137
H28A  2   -0.045781    0.260143    0.262662    11.00000   -1.50000
H28B  2   -0.079843    0.378822    0.318240    11.00000   -1.50000
H28C  2   -0.240434    0.272283    0.293735    11.00000   -1.50000
AFIX   0
C29   1    1.014925    0.453307    0.106013    11.00000    0.05525    0.04499 =
         0.03673    0.01850    0.01524    0.01715
N5    3    1.027095    0.428614    0.167749    11.00000    0.09296    0.06726 =
         0.04396    0.03473    0.02016    0.02790
C30   1    1.180938    0.639738    0.092629    11.00000    0.05754    0.04838 =
         0.03324    0.02221    0.00947    0.02059
N6    3    1.287940    0.721338    0.147038    11.00000    0.06909    0.06185 =
         0.05233    0.02548   -0.00286    0.01572
PART 1
C31   1    0.811606    0.558689    0.036256    10.50000    0.08656    0.10883 =
         0.05040    0.06128    0.01668    0.04381
N7    3    0.680923    0.602507    0.054644    10.50000    0.08656    0.10883 =
         0.05040    0.06128    0.01668    0.04381
PART 2
N8    3    0.804610    0.557863    0.044605    10.50000    0.03889    0.02181 =
         0.01113   -0.00132    0.00855    0.01202
O1    4    0.687555    0.592084    0.075206    10.50000    0.08190    0.08686 =
         0.02659    0.03552    0.02606    0.05673
PART 0
HKLF 4
END
;
