# Supplementary material for: Bis(2,9-dimethyl-1,10-phenanthroline)copper(I) penta­cyanido­nitro­soferrate(II)
Source: Acta Crystallogr Sect E Struct Rep Online. 2013 Nov 27;69(Pt 12):m684–5. doi: 10.1107/S1600536813031760 (PMC3885010; doi:10.1107/S1600536813031760)
Supplement: Supplementary file 2 [file e-69-0m684-Isup2.hkl]

# 
# h,k,l, Fc-squared, Fo-squared, sigma(Fo-squared) and status flag 
# 
data_I
_shelx_title '                                    koko314 in P-1' 
_shelx_refln_list_code          4 
_shelx_F_calc_maximum      240.41 
_exptl_crystal_F_000       604.00 
_reflns_d_resolution_high  0.8108 
 
loop_ 
 _symmetry_equiv_pos_as_xyz 
 'x, y, z' 
 '-x, -y, -z' 
 
_cell_length_a     7.3710 
_cell_length_b    13.7410 
_cell_length_c    15.0650 
_cell_angle_alpha 115.269 
_cell_angle_beta   95.327 
_cell_angle_gamma 101.323 
 
_shelx_F_squared_multiplier     1.000 
 
loop_ 
 _refln_index_h 
 _refln_index_k 
 _refln_index_l 
 _refln_F_squared_calc 
 _refln_F_squared_meas 
 _refln_F_squared_sigma 
 _refln_observed_status 
   1   0   0      257.79      264.48     28.33 o 
   2   0   0      160.37      169.27      5.57 o 
   3   0   0      419.87      410.63     18.28 o 
   4   0   0      374.23      387.06      7.71 o 
   5   0   0      237.57      234.14      7.81 o 
   6   0   0       68.21       89.39     13.43 o 
   7   0   0        0.84        6.62     23.38 o 
   8   0   0       19.68       29.04     26.30 o 
  -8   1   0        1.40        8.39     25.14 o 
  -7   1   0      175.89      182.14     24.83 o 
  -6   1   0      126.07      167.69     13.74 o 
  -5   1   0        1.61       28.09      7.20 o 
  -4   1   0      518.82      514.45     14.35 o 
  -3   1   0     1369.75     1282.20     23.52 o 
  -2   1   0    13498.61    13936.08    626.52 o 
   1   1   0    21509.01    21730.64    382.15 o 
   2   1   0      206.19      216.20     15.08 o 
   3   1   0      356.10      363.10     18.09 o 
   4   1   0       11.23       41.73      8.22 o 
   5   1   0        4.07       28.29      9.22 o 
   6   1   0      482.45      498.71     15.71 o 
   7   1   0       27.02       34.70     24.57 o 
   8   1   0       16.81       37.43     24.69 o 
  -8   2   0        2.31       29.54     23.78 o 
  -7   2   0       36.43       63.61     21.55 o 
  -6   2   0      420.89      425.63     14.80 o 
  -5   2   0      537.48      465.95      9.61 o 
  -4   2   0      452.88      509.90     30.07 o 
  -3   2   0     1143.95     1165.97     13.90 o 
  -2   2   0     1950.82     1789.88     61.60 o 
  -1   2   0     5532.32     5978.83     40.10 o 
   0   2   0     3151.46     3432.16    127.09 o 
   1   2   0      246.37      320.14     29.65 o 
   2   2   0     1824.66     1902.53     62.69 o 
   3   2   0     1889.66     1815.57     44.56 o 
   4   2   0      355.44      396.17     13.09 o 
   5   2   0       27.06       43.65     10.31 o 
   6   2   0        7.32       23.17     12.34 o 
   7   2   0      120.69      142.31     25.13 o 
   8   2   0       14.68        4.34     26.28 o 
  -9   3   0        0.38        9.32     37.90 o 
  -8   3   0        7.10       23.58     23.41 o 
  -7   3   0       27.95       41.90     16.32 o 
  -6   3   0      135.35      128.50     12.85 o 
  -5   3   0      432.49      431.14     17.55 o 
  -4   3   0      610.15      547.51     11.24 o 
  -3   3   0     4075.29     4058.97     48.29 o 
  -2   3   0       38.83       71.12     11.22 o 
  -1   3   0       87.45      128.67     19.46 o 
   0   3   0     1275.25     1275.83     57.18 o 
   1   3   0     3406.64     3789.82    157.96 o 
   2   3   0        1.92       21.82     12.05 o 
   3   3   0      135.95      131.55     10.89 o 
   4   3   0      186.34      173.03      7.29 o 
   5   3   0      448.23      449.34     15.96 o 
   6   3   0       96.42      103.27     14.49 o 
   7   3   0       21.51       32.49     23.74 o 
   8   3   0       70.75       76.20     42.54 o 
  -9   4   0        0.66        4.51     35.75 o 
  -8   4   0        3.62       20.98     22.98 o 
  -7   4   0       91.95       87.32     22.46 o 
  -6   4   0        1.46       14.09     15.57 o 
  -5   4   0      438.07      450.51     24.91 o 
  -4   4   0        0.20       44.38     12.34 o 
  -3   4   0     1728.03     1516.11     27.80 o 
  -2   4   0       29.50       59.44     17.55 o 
  -1   4   0     2791.32     2524.26     38.54 o 
   0   4   0       24.12       26.93      8.46 o 
   1   4   0     5754.60     5899.40    192.43 o 
   2   4   0     1211.90     1357.59     55.29 o 
   3   4   0       84.25       98.60      9.30 o 
   4   4   0       83.45       84.69     14.69 o 
   5   4   0      407.30      374.61     19.17 o 
   6   4   0      157.09      151.51     16.90 o 
   7   4   0        6.99       27.56     23.93 o 
  -9   5   0       13.72       39.14     38.45 o 
  -8   5   0        0.63        7.04     22.29 o 
  -7   5   0       88.84      115.15     18.58 o 
  -6   5   0      128.55      130.06     18.03 o 
  -5   5   0      133.77      165.98     16.52 o 
  -4   5   0      313.79      280.68     15.30 o 
  -3   5   0      670.98      673.76     29.67 o 
  -2   5   0     1034.55     1001.74     31.69 o 
  -1   5   0      598.66      539.67     28.01 o 
   0   5   0      210.73      232.87     10.71 o 
   1   5   0     2126.13     2459.48     99.51 o 
   2   5   0     3349.16     3389.74     80.64 o 
   3   5   0      658.80      607.04     17.45 o 
   4   5   0       50.49       56.46     15.26 o 
   5   5   0       71.29       64.47     16.46 o 
   6   5   0       90.96       90.68     18.22 o 
   7   5   0       76.00       75.46     24.54 o 
  -8   6   0       26.01       35.33     23.32 o 
  -7   6   0       37.43       42.15     18.92 o 
  -6   6   0      266.79      242.75     18.77 o 
  -5   6   0      246.96      252.66     17.61 o 
  -4   6   0      620.09      622.31     32.88 o 
  -3   6   0      616.04      557.12     29.75 o 
  -2   6   0      939.38      918.71     35.32 o 
  -1   6   0     1198.14      902.01    144.91 o 
   0   6   0     1177.15     1256.36     52.88 o 
   1   6   0      100.36      100.06     10.70 o 
   2   6   0       51.36       70.71     12.13 o 
   3   6   0      135.81      134.27     12.34 o 
   4   6   0      241.29      227.69     18.19 o 
   5   6   0        0.14       14.67     15.79 o 
   6   6   0        5.28       14.09     18.54 o 
   7   6   0        5.79       15.71     25.74 o 
  -7   7   0       70.87       64.67     25.24 o 
  -6   7   0       84.82       82.42     24.41 o 
  -5   7   0        7.46       47.94     26.09 o 
  -4   7   0      391.51      374.55     29.84 o 
  -3   7   0      995.52      930.90     39.03 o 
  -2   7   0        1.04       13.53     21.49 o 
  -1   7   0      704.37      641.23     35.57 o 
   0   7   0       12.44       16.78      9.67 o 
   1   7   0     1448.13     1465.97     55.12 o 
   2   7   0      204.31      198.80     14.49 o 
   3   7   0      150.54      157.06     13.06 o 
   4   7   0        0.18        8.54     20.32 o 
   5   7   0      177.58      183.67     19.96 o 
   6   7   0        4.98        4.68     19.48 o 
  -8   8   0       12.12       23.60     30.55 o 
  -7   8   0       17.78       30.29     26.38 o 
  -6   8   0      225.31      246.27     30.50 o 
  -5   8   0      246.42      237.98     31.11 o 
  -4   8   0      408.65      375.77     34.88 o 
  -3   8   0        0.70       16.05     28.14 o 
  -2   8   0      967.43      932.62     41.46 o 
  -1   8   0      108.14       97.23      8.06 o 
   0   8   0      367.08      403.36     15.29 o 
   1   8   0        8.24       15.12     12.13 o 
   2   8   0      296.02      282.27     16.25 o 
   3   8   0      177.01      163.90     15.88 o 
   4   8   0       88.42       90.76     18.80 o 
   5   8   0        6.70        6.68     18.50 o 
   6   8   0       35.87       31.00     26.35 o 
  -7   9   0      102.98      107.50     29.63 o 
  -6   9   0       10.18       29.11     29.65 o 
  -5   9   0       79.48       93.86     28.66 o 
  -4   9   0      115.06      118.08     31.11 o 
  -3   9   0      129.62      152.14     29.05 o 
  -2   9   0       63.64      100.67     31.37 o 
  -1   9   0     1005.80     1041.78     46.67 o 
   0   9   0      707.07      646.72     36.65 o 
   1   9   0       50.32       48.64     15.10 o 
   2   9   0       96.04       86.19     17.38 o 
   3   9   0      245.85      245.83     20.48 o 
   4   9   0       55.75       66.60     23.25 o 
   5   9   0       17.36        3.73     22.49 o 
  -8  10   0       51.75       84.66     33.03 o 
  -7  10   0      121.26      130.40     33.54 o 
  -6  10   0       12.09       40.21     32.27 o 
  -5  10   0      132.96      122.60     34.56 o 
  -4  10   0      399.27      407.79     40.44 o 
  -3  10   0      822.61      798.85     45.64 o 
  -2  10   0       13.20       10.29     26.70 o 
  -1  10   0      255.12      238.12     32.73 o 
   0  10   0       16.33       28.72     29.58 o 
   1  10   0      138.45      148.78     17.11 o 
   2  10   0        1.08        0.00     16.68 o 
   3  10   0        9.13       17.94     19.56 o 
   4  10   0       53.75       45.14     23.20 o 
   5  10   0        4.24        0.81     23.93 o 
  -7  11   0        2.67        7.04     32.60 o 
  -6  11   0       76.50       81.96     34.37 o 
  -5  11   0       13.82        6.18     35.10 o 
  -4  11   0      162.21      148.72     34.80 o 
  -3  11   0        4.76       35.33     35.14 o 
  -2  11   0      574.77      582.56     45.63 o 
  -1  11   0      207.13      244.52     37.63 o 
   0  11   0      135.79      170.54     34.61 o 
   1  11   0        0.16       13.62     33.04 o 
   2  11   0      163.99      189.68     33.25 o 
   3  11   0        0.77        3.27     20.30 o 
   4  11   0        1.13       15.95     23.41 o 
  -7  12   0       21.59       32.72     33.70 o 
  -6  12   0        7.60       23.42     33.34 o 
  -5  12   0       81.78       83.87     33.77 o 
  -4  12   0       50.04       59.08     39.73 o 
  -3  12   0      128.00      165.13     38.65 o 
  -2  12   0        0.23       14.44     35.05 o 
  -1  12   0      321.74      408.35     44.77 o 
   0  12   0       14.94       46.18     33.23 o 
   1  12   0       20.63       26.31     32.87 o 
   2  12   0        6.90        7.51     31.83 o 
   3  12   0       21.92       55.11     36.95 o 
  -6  13   0        0.50       13.49     39.08 o 
  -5  13   0       47.16       89.39     41.80 o 
  -4  13   0       15.59       32.54     41.85 o 
  -3  13   0       19.83       32.90     32.80 o 
  -2  13   0      182.46      228.38     43.55 o 
  -1  13   0       91.64      133.62     40.54 o 
   0  13   0       72.10       91.18     37.23 o 
   1  13   0       80.56       87.36     35.26 o 
   2  13   0        5.36        9.80     34.40 o 
  -5  14   0        8.91        8.08     42.00 o 
  -4  14   0       25.45       39.69     44.44 o 
  -3  14   0       96.52      105.92     45.11 o 
  -2  14   0        1.69        0.00     35.87 o 
  -1  14   0        1.67        3.09     39.46 o 
   0  14   0       10.64       50.38     40.61 o 
   1  14   0       51.45       76.57     41.02 o 
  -4  15   0        0.06        0.00     44.47 o 
  -3  15   0       29.47       33.39     40.67 o 
  -2  15   0       52.12       71.68     45.83 o 
  -1  15   0      103.71       94.93     43.04 o 
   0 -15   1      149.24      151.30     42.62 o 
   1 -15   1       13.95       18.55     39.18 o 
   2 -15   1       28.68       31.20     41.81 o 
   3 -15   1        9.54        6.23     43.98 o 
   4 -15   1       93.95      110.88     46.98 o 
  -1 -14   1        1.13        2.12     39.39 o 
   0 -14   1       33.22       27.97     38.43 o 
   1 -14   1      231.89      268.71     42.72 o 
   2 -14   1      110.38       95.18     37.94 o 
   3 -14   1       43.61       51.92     42.78 o 
   4 -14   1       29.75       55.71     36.71 o 
   5 -14   1        8.08       38.81     36.88 o 
   6 -14   1       10.90        1.40     40.66 o 
  -2 -13   1       44.90       80.07     37.16 o 
  -1 -13   1       63.39      103.43     37.24 o 
   0 -13   1       22.29       26.43     38.91 o 
   1 -13   1        4.15       20.67     35.99 o 
   2 -13   1      272.29      310.91     40.44 o 
   3 -13   1       37.22       16.00     33.63 o 
   4 -13   1       64.97       71.52     38.37 o 
   5 -13   1       80.49      103.34     37.84 o 
   6 -13   1       51.05       55.65     38.81 o 
  -2 -12   1        0.09        0.00     32.42 o 
  -1 -12   1      128.38      158.32     37.51 o 
   0 -12   1      194.69      222.36     36.55 o 
   1 -12   1       21.60       13.25     35.50 o 
   2 -12   1        4.63        8.34     37.17 o 
   3 -12   1      619.11      666.50     49.84 o 
   4 -12   1       85.70      124.05     38.01 o 
   5 -12   1       42.55       44.45     37.77 o 
   6 -12   1       31.49       64.88     33.60 o 
   7 -12   1        5.20       20.06     33.50 o 
  -4 -11   1       17.54       21.95     22.83 o 
  -3 -11   1      149.32      122.61     28.48 o 
  -2 -11   1       15.18        7.31     17.81 o 
  -1 -11   1      128.35      125.55     17.73 o 
   0 -11   1      187.06      199.70     36.89 o 
   1 -11   1      596.89      617.53     45.23 o 
   2 -11   1        9.89       12.77     36.45 o 
   3 -11   1      184.90      209.24     39.86 o 
   4 -11   1        1.39       21.53     32.02 o 
   5 -11   1      137.14      174.15     32.54 o 
   6 -11   1       13.56       42.17     30.95 o 
   7 -11   1        8.19       39.62     33.10 o 
  -5 -10   1        0.07        8.55     19.98 o 
  -4 -10   1        0.31       14.79     18.11 o 
  -3 -10   1        0.15        5.74     15.51 o 
  -2 -10   1      444.77      418.62     19.05 o 
  -1 -10   1       24.15       22.77     13.84 o 
   0 -10   1      142.10      125.28     14.66 o 
   1 -10   1      119.42      133.58     34.53 o 
   2 -10   1     1013.79     1014.68     46.23 o 
   3 -10   1      425.16      412.27     37.36 o 
   4 -10   1       64.96      103.68     31.03 o 
   5 -10   1       47.73       47.89     28.34 o 
   6 -10   1      185.59      173.25     34.66 o 
   7 -10   1      142.07      106.46     31.90 o 
  -5  -9   1        1.01       11.43     19.48 o 
  -4  -9   1      157.88      163.12     21.49 o 
  -3  -9   1        0.86        8.88     14.90 o 
  -2  -9   1        0.34        0.00     14.29 o 
  -1  -9   1      685.80      673.88     18.81 o 
   0  -9   1      209.09      190.20     13.03 o 
   1  -9   1      268.39      255.71     33.60 o 
   2  -9   1       38.92       69.97     30.19 o 
   3  -9   1      698.33      646.61     37.96 o 
   4  -9   1      351.40      397.43     36.18 o 
   5  -9   1      179.57      168.70     29.85 o 
   6  -9   1       26.45       41.16     27.80 o 
   7  -9   1       10.36       18.66     27.30 o 
  -6  -8   1        4.73        1.99     19.89 o 
  -5  -8   1        0.53       15.59     22.06 o 
  -4  -8   1       55.73       62.16     17.85 o 
  -3  -8   1      357.09      357.74     18.17 o 
  -2  -8   1       26.82       35.08     13.81 o 
  -1  -8   1        2.21        8.87     12.05 o 
   0  -8   1      615.19      559.18     15.21 o 
   1  -8   1     1216.02     1067.88     41.35 o 
   2  -8   1      292.26      314.99     29.80 o 
   3  -8   1      554.91      579.98     36.02 o 
   4  -8   1      105.94      149.00     30.26 o 
   5  -8   1      447.11      361.41     32.75 o 
   6  -8   1       28.20       31.40     26.15 o 
   7  -8   1        4.62       32.57     24.06 o 
  -6  -7   1       10.68       20.58     19.20 o 
  -5  -7   1        3.02        7.96     17.26 o 
  -4  -7   1      110.52      112.55     16.75 o 
  -3  -7   1       28.60       30.77     13.58 o 
  -2  -7   1     2058.88     2032.95     58.74 o 
  -1  -7   1       15.24       17.76     10.82 o 
   0  -7   1     1300.47     1351.26     33.86 o 
   1  -7   1        3.25       17.71     23.21 o 
   2  -7   1      799.71      692.38     34.19 o 
   3  -7   1       94.34      145.89     25.75 o 
   4  -7   1      232.77      272.49     27.20 o 
   5  -7   1       70.34       73.31     25.02 o 
   6  -7   1      187.42      189.17     26.43 o 
   7  -7   1       76.70       66.03     21.84 o 
   8  -7   1       10.81       15.01     33.20 o 
  -7  -6   1        0.80       25.09     31.97 o 
  -6  -6   1       98.60       99.43     18.93 o 
  -5  -6   1      158.23      166.57     18.23 o 
  -4  -6   1       14.29       15.29     15.78 o 
  -3  -6   1      466.55      464.64     20.79 o 
  -2  -6   1     1548.08     1671.68     27.76 o 
  -1  -6   1      345.10      257.54     21.56 o 
   0  -6   1      636.69      616.50     19.30 o 
   1  -6   1      815.94      812.47     36.43 o 
   2  -6   1      197.27      251.75     25.01 o 
   3  -6   1      966.51      859.22     33.35 o 
   4  -6   1      867.91      902.20     33.76 o 
   5  -6   1      144.33      154.62     23.58 o 
   6  -6   1      105.31      111.88     17.19 o 
   7  -6   1       26.25       43.51     28.01 o 
   8  -6   1        0.35       23.38     30.99 o 
  -7  -5   1        8.05       15.31     35.79 o 
  -6  -5   1       34.44       29.98     16.74 o 
  -5  -5   1       42.60       43.68     16.53 o 
  -4  -5   1      576.41      538.65     19.39 o 
  -3  -5   1       63.31       62.03     16.30 o 
  -2  -5   1       37.58       69.94     12.89 o 
  -1  -5   1     1637.83     1713.66     35.34 o 
   0  -5   1       63.83       67.58     18.66 o 
   1  -5   1     1051.91     1010.69     62.56 o 
   2  -5   1      182.92      210.73     22.72 o 
   3  -5   1      638.44      688.86     27.58 o 
   4  -5   1      629.34      554.09     15.79 o 
   5  -5   1      140.70      176.94     14.16 o 
   6  -5   1      208.33      202.61     15.11 o 
   7  -5   1       22.11       34.21     17.79 o 
   8  -5   1        5.22       19.92     21.82 o 
  -7  -4   1       33.80       50.80     25.77 o 
  -6  -4   1        3.52       20.05     13.50 o 
  -5  -4   1       56.39       53.05     13.33 o 
  -4  -4   1        4.10       20.08     12.59 o 
  -3  -4   1      143.34      147.69     11.72 o 
  -2  -4   1     2865.96     2875.95    160.55 o 
  -1  -4   1       18.59       25.39     17.96 o 
   0  -4   1     1787.49     1890.78     30.63 o 
   1  -4   1        3.07       23.12     16.27 o 
   2  -4   1      729.04      734.73     18.69 o 
   3  -4   1        5.96       32.41     10.05 o 
   4  -4   1       41.69       51.69      9.28 o 
   5  -4   1      613.10      576.71     13.92 o 
   6  -4   1      154.12      153.49     13.67 o 
   7  -4   1       11.71       33.00     16.87 o 
   8  -4   1        3.58       17.85     22.48 o 
  -8  -3   1        0.02       12.35     27.32 o 
  -7  -3   1       47.09       64.09     25.97 o 
  -6  -3   1       29.78       50.88     13.42 o 
  -5  -3   1      148.62      184.56     14.16 o 
  -4  -3   1       37.87       64.60     11.72 o 
  -3  -3   1       71.55       90.75      9.69 o 
  -2  -3   1      721.90      683.27     42.65 o 
  -1  -3   1    57797.53    57610.37    552.12 o 
   0  -3   1        2.87        9.12     12.99 o 
   1  -3   1      173.72      198.47     10.89 o 
   2  -3   1     3735.72     4117.92     30.41 o 
   3  -3   1     2673.25     2568.90     43.33 o 
   4  -3   1      715.14      712.00     12.47 o 
   5  -3   1      199.48      164.34     23.13 o 
   6  -3   1        3.14       20.93     10.12 o 
   7  -3   1       37.07       49.30     16.77 o 
   8  -3   1        5.31       33.27     22.98 o 
  -8  -2   1       32.26       18.98     26.55 o 
  -7  -2   1       11.20       14.24     25.76 o 
  -6  -2   1        0.48       15.57     12.17 o 
  -5  -2   1      145.93      163.10     10.33 o 
  -4  -2   1     1683.39     1569.12     55.90 o 
  -3  -2   1      644.38      625.33     22.77 o 
  -2  -2   1      412.27      446.59     25.63 o 
  -1  -2   1     1439.88     1412.86     63.13 o 
   1  -2   1     6492.84     6200.37    488.52 o 
   2  -2   1    35835.47    35283.21   1290.40 o 
   3  -2   1      180.68      237.01      8.46 o 
   4  -2   1       31.70       44.51      5.07 o 
   5  -2   1      259.41      252.37      8.71 o 
   6  -2   1       78.78       98.54     13.62 o 
   7  -2   1       52.66       68.42     17.18 o 
   8  -2   1        3.69       14.27     24.75 o 
  -8  -1   1        3.99       15.99     26.31 o 
  -7  -1   1      175.38      152.15     23.95 o 
  -6  -1   1      387.57      388.60     15.19 o 
  -5  -1   1      111.83      129.83      9.57 o 
  -3  -1   1     3595.30     3779.53     60.75 o 
  -2  -1   1      317.22      323.48     13.82 o 
  -1  -1   1     4466.19     4212.27     30.81 o 
   1  -1   1     5726.73     4394.17    359.57 o 
   2  -1   1     9323.87     8955.24    309.70 o 
   3  -1   1      143.01      129.55      6.30 o 
   4  -1   1        6.55       36.07      5.73 o 
   5  -1   1      106.61      112.83      7.13 o 
   6  -1   1      436.96      433.85     17.70 o 
   7  -1   1        1.08        2.80     21.33 o 
   8  -1   1       82.33       84.06     26.14 o 
  -8   0   1        8.41       18.81     25.12 o 
  -7   0   1       32.09       20.09     24.10 o 
  -6   0   1      470.31      461.72     14.98 o 
  -5   0   1      852.30      833.48     16.76 o 
  -4   0   1      529.15      515.51     19.90 o 
  -3   0   1       35.82       51.57      6.37 o 
  -2   0   1        7.68       33.04      5.78 o 
  -1   0   1    10412.56    12710.52    174.30 o 
   1   0   1      970.64      918.90     75.06 o 
   2   0   1        4.35       18.24      7.18 o 
   3   0   1     1764.81     1604.74     62.92 o 
   4   0   1      591.23      564.30     16.97 o 
   5   0   1      242.23      247.51     10.40 o 
   6   0   1       28.01       56.16     13.38 o 
   7   0   1       31.42       37.61     22.51 o 
   8   0   1        0.06       15.79     25.25 o 
  -8   1   1      110.17      105.50     25.73 o 
  -7   1   1        3.83       14.26     22.00 o 
  -6   1   1       61.90       98.90     11.77 o 
  -5   1   1      142.67      159.08      9.61 o 
  -4   1   1     1647.72     1538.22     40.38 o 
  -3   1   1      293.55      338.91     11.25 o 
  -2   1   1      242.60      367.96     19.23 o 
  -1   1   1     1583.04     1602.46     20.56 o 
   1   1   1     1078.09     1051.15     20.19 o 
   2   1   1       62.97       66.12      8.82 o 
   3   1   1       17.27       32.46      8.23 o 
   4   1   1     1342.69     1197.89     28.93 o 
   5   1   1      273.81      276.44     11.40 o 
   6   1   1       35.83       59.25     13.53 o 
   7   1   1        1.38       15.94     22.61 o 
   8   1   1       38.93       37.58     23.77 o 
  -9   2   1        0.16       13.55     25.02 o 
  -8   2   1        0.07       32.19     24.01 o 
  -7   2   1      120.85      132.83     23.38 o 
  -6   2   1       24.18       49.00     13.86 o 
  -5   2   1      117.90      119.69      9.18 o 
  -4   2   1      475.78      500.88     10.32 o 
  -3   2   1     2922.22     2884.25     49.85 o 
  -2   2   1     5116.83     5426.34     29.83 o 
  -1   2   1      691.42      802.32     22.34 o 
   0   2   1     7787.44     8475.94     49.04 o 
   1   2   1     9263.27    10335.80    314.93 o 
   2   2   1     4577.14     4624.65    122.82 o 
   3   2   1       92.97       86.79      9.56 o 
   4   2   1      501.27      520.07     14.00 o 
   5   2   1      280.15      276.84     14.38 o 
   6   2   1       80.35       84.64     16.53 o 
   7   2   1       12.97       39.23     17.73 o 
   8   2   1        3.44       25.41     38.86 o 
  -9   3   1       12.26       25.00     26.22 o 
  -8   3   1       48.70       60.80     23.88 o 
  -7   3   1        1.53       37.04     21.87 o 
  -6   3   1      143.14      150.58     15.22 o 
  -5   3   1      629.44      621.70     26.70 o 
  -4   3   1       36.37       47.90     12.61 o 
  -3   3   1       45.93       68.40     11.36 o 
  -2   3   1     4998.21     4807.37     99.28 o 
  -1   3   1     2762.91     2623.10     36.99 o 
   0   3   1       71.59      119.95     14.61 o 
   1   3   1     2159.29     2583.37    112.99 o 
   2   3   1     2717.44     2854.23     43.92 o 
   3   3   1      592.30      560.91     23.14 o 
   4   3   1       47.25       57.45     14.24 o 
   5   3   1       48.30       49.20     14.62 o 
   6   3   1       29.88       35.47     14.94 o 
   7   3   1      130.21      133.23     24.13 o 
  -9   4   1       60.04       72.84     27.24 o 
  -8   4   1       80.63       97.83     24.56 o 
  -7   4   1       85.19       90.68     15.95 o 
  -6   4   1      105.67      106.18     18.04 o 
  -5   4   1      220.11      234.80     17.12 o 
  -4   4   1     2719.12     2365.06     28.79 o 
  -3   4   1      683.62      557.37     45.47 o 
  -2   4   1      387.72      376.68     25.79 o 
  -1   4   1      819.49      850.15     30.58 o 
   0   4   1     4823.97     5330.13    432.77 o 
   1   4   1      456.59      452.38     24.65 o 
   2   4   1       20.56       42.49      8.81 o 
   3   4   1      837.71      821.58     16.81 o 
   4   4   1      938.36      904.56     32.30 o 
   5   4   1       42.03       48.73     16.51 o 
   6   4   1       24.43       39.28     15.87 o 
   7   4   1        8.30       31.44     22.31 o 
  -9   5   1       43.64       43.06     25.54 o 
  -8   5   1        0.78       26.24     24.45 o 
  -7   5   1       88.45       86.29     19.10 o 
  -6   5   1       57.67       68.53     17.69 o 
  -5   5   1       19.67       62.23     14.71 o 
  -4   5   1      263.17      265.49     19.59 o 
  -3   5   1      912.85      812.95     67.91 o 
  -2   5   1      144.15      141.74     24.63 o 
  -1   5   1      600.29      573.21     28.93 o 
   0   5   1      121.72      128.28     10.03 o 
   1   5   1     3594.06     3506.77    188.28 o 
   2   5   1     1189.55     1166.92     34.84 o 
   3   5   1      115.48      113.61     11.01 o 
   4   5   1       74.05       46.73     16.37 o 
   5   5   1      266.08      265.92     19.07 o 
   6   5   1       58.13       73.93     24.80 o 
   7   5   1        1.10       11.29     25.67 o 
  -8   6   1        9.78       39.93     30.51 o 
  -7   6   1       27.26       53.17     19.08 o 
  -6   6   1       62.21       77.59     17.06 o 
  -5   6   1       18.17       47.33     14.49 o 
  -4   6   1      253.16      333.04     31.23 o 
  -3   6   1        9.85       35.75     22.23 o 
  -2   6   1     2060.99     1906.34     46.27 o 
  -1   6   1     1883.11     1777.18     43.25 o 
   0   6   1      229.76      241.36     11.65 o 
   1   6   1       12.96       14.93     12.03 o 
   2   6   1     1653.39     1589.38     22.93 o 
   3   6   1      282.37      286.95     13.31 o 
   4   6   1        0.18       12.18     16.36 o 
   5   6   1       38.43       33.86     23.25 o 
   6   6   1      126.42      139.00     25.35 o 
  -8   7   1        3.67       18.91     30.09 o 
  -7   7   1       14.77       44.29     28.93 o 
  -6   7   1       51.64       69.22     26.39 o 
  -5   7   1      918.52      886.49     41.09 o 
  -4   7   1      554.32      560.41     34.56 o 
  -3   7   1       62.28       66.89     26.01 o 
  -2   7   1      156.07      142.81     28.00 o 
  -1   7   1      856.08      629.51     90.98 o 
   0   7   1     1137.34     1186.22     21.20 o 
   1   7   1       35.12       30.20     13.23 o 
   2   7   1       42.97       37.88     15.18 o 
   3   7   1       95.98       91.00     14.68 o 
   4   7   1      223.07      205.23     24.72 o 
   5   7   1       21.45       29.19     22.33 o 
   6   7   1       11.86       20.57     25.81 o 
  -8   8   1        2.92       10.50     30.06 o 
  -7   8   1      313.38      367.23     33.99 o 
  -6   8   1       63.89       71.70     28.89 o 
  -5   8   1      700.38      657.40     39.62 o 
  -4   8   1      177.03      171.79     29.62 o 
  -3   8   1     1210.35     1177.06     45.84 o 
  -2   8   1        3.89       29.48     29.70 o 
  -1   8   1      707.56      525.90     68.33 o 
   0   8   1        0.72        3.48     10.94 o 
   1   8   1      406.03      440.43     18.85 o 
   2   8   1       28.70       37.18     15.53 o 
   3   8   1        2.26       11.37     14.05 o 
   4   8   1        8.57       19.62     20.83 o 
   5   8   1      125.27      106.93     23.18 o 
  -8   9   1       41.41       46.94     34.81 o 
  -7   9   1        4.10       31.11     29.37 o 
  -6   9   1      260.71      295.18     33.65 o 
  -5   9   1        3.07       25.01     28.76 o 
  -4   9   1      186.94      195.26     36.25 o 
  -3   9   1       43.58       63.95     28.60 o 
  -2   9   1     1075.67     1095.08     45.33 o 
  -1   9   1      590.23      625.05     39.67 o 
   0   9   1       33.24       21.88     11.70 o 
   1   9   1      369.93      347.40     29.37 o 
   2   9   1      131.09      125.81     17.59 o 
   3   9   1       68.90       66.28     24.07 o 
   4   9   1        6.95       13.70     23.94 o 
   5   9   1       15.19       13.74     25.06 o 
  -8  10   1       86.60       69.18     38.38 o 
  -7  10   1        4.67        0.00     30.01 o 
  -6  10   1       37.82       33.40     29.74 o 
  -5  10   1       65.67      103.31     35.62 o 
  -4  10   1       12.57        0.70     35.07 o 
  -3  10   1      212.31      228.63     38.49 o 
  -2  10   1      120.41      114.20     30.59 o 
  -1  10   1       78.50       83.51     33.77 o 
   0  10   1      227.77      241.04     33.14 o 
   1  10   1       78.90       86.28     31.19 o 
   2  10   1        9.57       15.96     16.45 o 
   3  10   1      115.87      108.81     21.51 o 
   4  10   1       17.51       17.98     22.76 o 
  -7  11   1       23.97       29.26     32.55 o 
  -6  11   1       13.12       23.19     35.30 o 
  -5  11   1      292.63      283.49     40.69 o 
  -4  11   1       77.83       80.86     35.65 o 
  -3  11   1      323.55      355.11     37.78 o 
  -2  11   1       69.22       69.83     31.01 o 
  -1  11   1       26.84       44.08     33.36 o 
   0  11   1       66.08       92.93     35.03 o 
   1  11   1      620.39      660.66     42.88 o 
   2  11   1       21.57        8.53     29.20 o 
   3  11   1        0.16        8.92     33.45 o 
   4  11   1       16.41       19.80     23.56 o 
  -7  12   1        4.49       24.65     36.84 o 
  -6  12   1      121.01      115.34     38.54 o 
  -5  12   1       36.07       34.17     40.19 o 
  -4  12   1       19.34       31.86     38.77 o 
  -3  12   1      349.99      363.70     42.19 o 
  -2  12   1       41.98       75.83     36.27 o 
  -1  12   1        0.12        0.00     35.31 o 
   0  12   1       51.60       58.39     33.65 o 
   1  12   1        0.24       13.40     32.24 o 
   2  12   1      181.47      193.39     36.18 o 
   3  12   1        0.75       12.34     37.80 o 
  -6  13   1        9.25       39.90     41.24 o 
  -5  13   1      113.56      123.63     37.94 o 
  -4  13   1       53.69       23.50     34.95 o 
  -3  13   1        4.80       10.35     33.22 o 
  -2  13   1        2.77       18.98     41.29 o 
  -1  13   1      223.52      243.42     42.60 o 
   0  13   1       49.28       37.89     34.01 o 
   1  13   1       48.63       63.55     36.71 o 
   2  13   1       29.61       56.37     39.26 o 
  -5  14   1        2.41        7.10     44.74 o 
  -4  14   1      117.59      113.82     40.36 o 
  -3  14   1       20.68       69.78     41.06 o 
  -2  14   1       92.13       81.99     39.25 o 
  -1  14   1        3.44       14.20     42.61 o 
   0  14   1       81.31      108.81     40.55 o 
   2 -16   2       50.81       54.23     42.53 o 
  -1 -15   2       51.24       67.30     45.96 o 
   0 -15   2        0.43       33.50     43.23 o 
   1 -15   2        1.05       35.39     40.47 o 
   2 -15   2       50.09       61.95     39.65 o 
   3 -15   2       84.87      108.11     46.87 o 
   4 -15   2        3.02        0.00     37.56 o 
   5 -15   2       13.67        6.03     38.47 o 
  -2 -14   2        1.19        4.61     38.75 o 
  -1 -14   2       52.42       83.90     40.73 o 
   0 -14   2      142.19      182.54     42.84 o 
   1 -14   2        0.35       13.00     41.74 o 
   2 -14   2       41.08       52.21     38.07 o 
   3 -14   2       14.00       39.38     40.39 o 
   4 -14   2       67.36      100.08     43.68 o 
   5 -14   2      152.00      156.38     41.61 o 
   6 -14   2        1.63       15.34     39.22 o 
  -2 -13   2        4.70       27.54     35.19 o 
  -1 -13   2       10.58       10.34     34.70 o 
   0 -13   2        1.92       25.06     38.08 o 
   1 -13   2      305.29      332.12     45.49 o 
   2 -13   2       46.70       35.08     37.66 o 
   3 -13   2       66.51      105.76     36.54 o 
   4 -13   2       11.94       28.22     33.89 o 
   5 -13   2      263.96      293.45     41.46 o 
   6 -13   2       30.48       53.61     35.53 o 
  -4 -12   2        0.18       13.07     19.45 o 
  -3 -12   2       17.70       25.86     21.46 o 
  -2 -12   2      114.79      128.32     17.39 o 
  -1 -12   2      149.62      131.36     33.59 o 
   0 -12   2      204.54      213.35     35.01 o 
   1 -12   2       24.14       28.27     29.21 o 
   2 -12   2      574.13      596.63     46.52 o 
   3 -12   2      298.55      295.64     43.00 o 
   4 -12   2      111.29      139.27     36.15 o 
   5 -12   2       44.99       29.80     31.36 o 
   6 -12   2       29.96       37.46     33.07 o 
   7 -12   2       33.73       56.38     36.15 o 
  -4 -11   2      101.98      116.48     20.16 o 
  -3 -11   2      246.18      195.22     19.08 o 
  -2 -11   2       12.79       15.88     15.52 o 
  -1 -11   2      169.16      176.70     15.71 o 
   0 -11   2      314.54      296.20     17.07 o 
   1 -11   2      138.74      126.87     36.38 o 
   2 -11   2       43.35       52.27     33.46 o 
   3 -11   2      216.93      240.94     36.98 o 
   4 -11   2      479.42      555.79     44.17 o 
   5 -11   2      124.52      134.08     35.82 o 
   6 -11   2        2.90       38.70     32.17 o 
   7 -11   2       27.61       30.04     30.45 o 
  -5 -10   2        0.17        5.49     19.13 o 
  -4 -10   2       31.03       21.65     18.17 o 
  -3 -10   2      299.67      311.17     19.59 o 
  -2 -10   2       21.32       26.20     15.27 o 
  -1 -10   2      203.23      200.13     15.81 o 
   0 -10   2      426.08      409.18     24.81 o 
   1 -10   2      530.74      513.26     35.72 o 
   2 -10   2       15.34       37.15     31.26 o 
   3 -10   2      166.32      151.68     34.51 o 
   4 -10   2       38.23       68.50     32.04 o 
   5 -10   2      236.81      241.33     32.07 o 
   6 -10   2       11.73        1.22     27.97 o 
   7 -10   2        5.49       18.64     28.08 o 
  -6  -9   2        5.91       23.53     19.98 o 
  -5  -9   2        0.15       10.72     17.89 o 
  -4  -9   2        2.95       25.48     16.54 o 
  -3  -9   2      321.09      300.16     18.08 o 
  -2  -9   2      698.28      659.02     24.55 o 
  -1  -9   2       90.91       88.98     13.63 o 
   0  -9   2      387.09      436.72     23.69 o 
   1  -9   2      334.65      343.82     21.70 o 
   2  -9   2     1245.71     1175.51     45.50 o 
   3  -9   2      525.84      528.27     33.88 o 
   4  -9   2      167.86      167.15     29.20 o 
   5  -9   2        4.13       29.48     25.76 o 
   6  -9   2       63.04       83.42     27.57 o 
   7  -9   2        0.11       32.51     26.27 o 
  -6  -8   2       29.61       23.05     19.60 o 
  -5  -8   2       71.95       73.14     18.92 o 
  -4  -8   2        7.70       11.26     16.11 o 
  -3  -8   2      422.40      415.52     23.82 o 
  -2  -8   2      319.31      336.28     19.99 o 
  -1  -8   2     1122.18     1206.63     39.02 o 
   0  -8   2     1110.43     1108.22     35.33 o 
   1  -8   2      158.47      198.43     17.91 o 
   2  -8   2      125.88      153.46     28.52 o 
   3  -8   2      473.66      435.18     32.60 o 
   4  -8   2      794.52      779.63     39.23 o 
   5  -8   2       39.66       52.15     26.60 o 
   6  -8   2       11.93       32.03     25.36 o 
   7  -8   2        2.06       13.31     22.62 o 
  -7  -7   2       10.09       16.58     24.54 o 
  -6  -7   2       22.99       23.65     18.49 o 
  -5  -7   2       57.57       57.92     16.70 o 
  -4  -7   2       50.91       56.19     16.75 o 
  -3  -7   2     2095.46     2130.29     35.56 o 
  -2  -7   2      216.32      249.12     32.25 o 
  -1  -7   2        3.78        2.45     20.24 o 
   0  -7   2        2.80        8.15     18.88 o 
   1  -7   2      609.07      530.23     25.08 o 
   2  -7   2      243.21      264.87     27.30 o 
   3  -7   2      224.05      178.97     25.82 o 
   4  -7   2      741.96      652.98     34.16 o 
   5  -7   2      546.19      526.97     24.29 o 
   6  -7   2       22.62       46.93     18.76 o 
  -7  -6   2        8.48       10.23     23.10 o 
  -6  -6   2       42.43       46.20     17.29 o 
  -5  -6   2        1.62       12.44     15.64 o 
  -4  -6   2      107.60      123.90     15.22 o 
  -3  -6   2      335.06      329.94     28.37 o 
  -2  -6   2     9016.94     9305.33     84.32 o 
  -1  -6   2        5.51        8.62     19.55 o 
   0  -6   2      718.80      776.44     26.27 o 
   1  -6   2       13.76       15.85     16.50 o 
   2  -6   2      390.60      293.75     25.76 o 
   3  -6   2      537.45      540.43     20.19 o 
   4  -6   2        2.25       42.58     16.59 o 
   5  -6   2      177.95      192.40     19.50 o 
   6  -6   2       77.75       80.14     17.03 o 
   7  -6   2        5.35       16.76     20.75 o 
  -7  -5   2        2.86       21.55     26.45 o 
  -6  -5   2       30.15       32.14     14.98 o 
  -5  -5   2      237.41      224.44     15.50 o 
  -4  -5   2      130.94      137.03     13.71 o 
  -3  -5   2      508.48      493.26     17.06 o 
  -2  -5   2     2156.71     2439.96     43.00 o 
  -1  -5   2     6967.56     6936.09     62.55 o 
   0  -5   2      109.14      115.20     19.03 o 
   1  -5   2     7500.51     7811.33     53.78 o 
   2  -5   2        3.12       35.12     21.89 o 
   3  -5   2       12.44       24.42     14.33 o 
   4  -5   2       28.40       59.16     21.04 o 
   5  -5   2     1422.63     1412.12     40.31 o 
   6  -5   2       14.30       41.98     11.48 o 
   7  -5   2        4.61       30.88     16.94 o 
   8  -5   2       20.68       63.40     24.92 o 
  -8  -4   2       34.05       44.14     27.89 o 
  -7  -4   2       38.78       39.42     24.30 o 
  -6  -4   2       12.45       16.41     13.50 o 
  -5  -4   2       45.39       60.27     13.49 o 
  -4  -4   2      958.72      984.93     18.41 o 
  -3  -4   2       20.08       41.65     12.46 o 
  -2  -4   2     5966.76     6167.32    142.06 o 
  -1  -4   2      189.49      233.90     21.17 o 
   0  -4   2      111.20      116.24     17.81 o 
   1  -4   2       68.51       53.53     11.48 o 
   2  -4   2        7.34        4.77     23.28 o 
   3  -4   2     2060.08     1731.98     24.93 o 
   4  -4   2     3322.63     3143.83     73.03 o 
   5  -4   2      811.00      773.23     15.47 o 
   6  -4   2       81.66       99.52     13.31 o 
   7  -4   2       62.95       89.29     17.38 o 
   8  -4   2       11.85       26.94     34.62 o 
  -8  -3   2       72.86       74.62     26.86 o 
  -7  -3   2       86.69       79.66     24.21 o 
  -6  -3   2      161.14      178.74     14.61 o 
  -5  -3   2       46.27       46.81     12.66 o 
  -4  -3   2      326.99      301.82     16.18 o 
  -3  -3   2      143.65      150.91     13.03 o 
  -2  -3   2      492.95      408.62     25.83 o 
  -1  -3   2    15400.72    16742.61    211.94 o 
   0  -3   2     1297.62     1349.70     15.22 o 
   1  -3   2        9.01        1.27      8.66 o 
   2  -3   2    15471.48    14853.20    776.76 o 
   3  -3   2      434.04      462.53     14.07 o 
   4  -3   2     5193.69     4903.71     44.23 o 
   5  -3   2      499.25      483.78     12.89 o 
   6  -3   2       54.66       81.08     13.57 o 
   7  -3   2        9.82       38.60     17.64 o 
   8  -3   2       58.80       68.08     38.31 o 
  -8  -2   2       17.96        0.00     25.55 o 
  -7  -2   2       68.51       46.69     41.78 o 
  -6  -2   2       27.15       48.72     12.36 o 
  -5  -2   2      582.44      550.68     14.84 o 
  -4  -2   2        0.06       26.05      7.06 o 
  -3  -2   2      440.94      402.17     28.12 o 
  -2  -2   2      331.08      408.14     24.88 o 
  -1  -2   2      532.63      514.82     19.57 o 
   0  -2   2       15.17        5.65      5.60 o 
   1  -2   2      389.45      412.91     17.84 o 
   2  -2   2    15354.95    14864.84    444.81 o 
   3  -2   2     4248.72     4312.52    101.29 o 
   4  -2   2      234.79      262.70      7.84 o 
   5  -2   2      168.25      167.14      9.30 o 
   6  -2   2       17.72       41.05     13.26 o 
   7  -2   2      116.16      116.56     18.39 o 
   8  -2   2       22.86       34.87     38.09 o 
  -8  -1   2       58.57       62.74     26.79 o 
  -7  -1   2        0.91        0.00     24.47 o 
  -6  -1   2      106.19      132.47     15.07 o 
  -5  -1   2       55.12       89.56      8.82 o 
  -4  -1   2     1767.02     1571.41     22.92 o 
  -3  -1   2      350.57      339.81      7.66 o 
  -2  -1   2     1070.79     1050.90     63.97 o 
  -1  -1   2     3796.94     4217.06    117.01 o 
   1  -1   2    17384.01    18989.47    279.29 o 
   2  -1   2      889.69      912.00     43.78 o 
   3  -1   2       14.23       30.99      7.53 o 
   4  -1   2      782.00      720.07     25.83 o 
   5  -1   2      340.13      354.50     14.84 o 
   6  -1   2       13.81       36.76     13.60 o 
   7  -1   2        8.38       13.46     17.57 o 
   8  -1   2        9.00        0.00     40.97 o 
  -8   0   2        2.57        5.19     24.99 o 
  -7   0   2      103.49       92.19     22.88 o 
  -6   0   2      174.73      184.34     15.92 o 
  -5   0   2       54.17       83.58     12.66 o 
  -4   0   2      157.57      156.33     12.62 o 
  -3   0   2     1391.20     1444.39     30.03 o 
  -2   0   2     3559.97     4151.78     39.77 o 
  -1   0   2     1318.61     1669.07     23.29 o 
   1   0   2      141.77      139.85     19.98 o 
   2   0   2      161.57      159.40     16.76 o 
   3   0   2      173.02      175.89      9.43 o 
   4   0   2      577.89      546.11     22.85 o 
   5   0   2      207.54      219.63     10.79 o 
   6   0   2       11.85       29.90     14.12 o 
   7   0   2       33.77       40.96     18.23 o 
   8   0   2        5.30       36.74     39.10 o 
  -8   1   2        3.69       16.88     23.87 o 
  -7   1   2       21.24       24.51     22.39 o 
  -6   1   2      652.97      622.29     18.81 o 
  -5   1   2      640.27      605.78     13.59 o 
  -4   1   2       65.16       87.55      7.37 o 
  -3   1   2      513.39      476.45     27.11 o 
  -2   1   2     2911.59     3153.42     39.49 o 
  -1   1   2     4228.45     4492.29     39.70 o 
   0   1   2        6.13       15.38      7.86 o 
   1   1   2        3.92       23.12      8.17 o 
   2   1   2      692.28      673.01     22.02 o 
   3   1   2     1424.37     1272.96     54.25 o 
   4   1   2        0.06       28.62     10.37 o 
   5   1   2       12.91       28.95     11.32 o 
   6   1   2      164.63      150.48     14.87 o 
   7   1   2       26.05       37.70     18.63 o 
   8   1   2        0.90       31.23     40.69 o 
  -9   2   2        0.01       16.01     26.37 o 
  -8   2   2      166.89      175.99     26.39 o 
  -7   2   2      158.35      162.16     23.14 o 
  -6   2   2       50.48       86.87     14.96 o 
  -5   2   2      226.73      247.13      9.69 o 
  -4   2   2     1313.98     1285.54     53.03 o 
  -3   2   2     2133.58     2129.26    112.92 o 
  -2   2   2       75.79       65.82     18.28 o 
  -1   2   2       59.50       64.75     19.07 o 
   0   2   2     4668.26     4494.74     42.33 o 
   1   2   2     2438.21     2507.55    121.65 o 
   2   2   2      386.51      347.02     12.19 o 
   3   2   2        0.24        3.39     10.18 o 
   4   2   2     2039.83     1922.26     25.47 o 
   5   2   2        3.37       18.22     19.71 o 
   6   2   2       95.52       97.62     22.52 o 
   7   2   2        3.29       17.96     23.54 o 
   8   2   2       24.53       25.54     35.14 o 
  -9   3   2       20.37       24.26     24.93 o 
  -8   3   2        1.64       40.67     24.25 o 
  -7   3   2      348.72      344.01     20.28 o 
  -6   3   2        4.54       19.81     17.12 o 
  -5   3   2       35.76       93.13     16.96 o 
  -4   3   2       98.47      135.25     15.08 o 
  -3   3   2     2520.66     2302.70     50.35 o 
  -2   3   2     3466.01     3267.94    170.39 o 
  -1   3   2      123.34       94.52     21.12 o 
   0   3   2      300.09      340.13     23.83 o 
   1   3   2     7601.74     7603.50    180.79 o 
   2   3   2     1230.87     1205.65     30.58 o 
   3   3   2      107.07      110.51      7.15 o 
   4   3   2       93.06       79.26     20.38 o 
   5   3   2      201.29      191.12     21.03 o 
   6   3   2      148.80      168.99     22.80 o 
   7   3   2        3.19       14.73     24.84 o 
  -9   4   2       75.92       45.48     25.80 o 
  -8   4   2       21.09       27.68     22.99 o 
  -7   4   2       33.26       74.07     19.09 o 
  -6   4   2      137.13      144.88     18.94 o 
  -5   4   2      822.54      798.40     24.02 o 
  -4   4   2      259.26      307.40     16.44 o 
  -3   4   2      107.95      163.64     17.94 o 
  -2   4   2     2932.00     2818.90     46.94 o 
  -1   4   2     3619.92     3412.47     50.12 o 
   0   4   2       86.95       86.65      9.51 o 
   1   4   2        7.21       12.63     10.56 o 
   2   4   2     2355.70     2312.13     53.78 o 
   3   4   2      972.37      971.97     31.13 o 
   4   4   2        7.37        5.65     20.45 o 
   5   4   2       44.12       47.22     20.01 o 
   6   4   2       19.38       31.07     22.77 o 
   7   4   2      141.78      160.43     27.89 o 
  -9   5   2        6.72       13.85     26.24 o 
  -8   5   2       92.42       84.75     24.19 o 
  -7   5   2        1.17       14.45     18.31 o 
  -6   5   2       37.45       48.11     17.35 o 
  -5   5   2      773.06      695.45     21.08 o 
  -4   5   2     2699.89     2391.49    130.72 o 
  -3   5   2      342.00      345.51     54.05 o 
  -2   5   2      566.53      528.58     31.35 o 
  -1   5   2      636.82      581.91     29.82 o 
   0   5   2     1086.58     1052.33     17.80 o 
   1   5   2      105.12       99.20     12.10 o 
   2   5   2       21.87       29.30     11.50 o 
   3   5   2      124.68      112.89     12.85 o 
   4   5   2      323.99      316.70     24.24 o 
   5   5   2       87.72      111.59     40.47 o 
   6   5   2        0.75       21.92     24.34 o 
   7   5   2        1.16        9.69     25.26 o 
  -8   6   2        2.17       19.79     28.04 o 
  -7   6   2      125.78      130.43     20.96 o 
  -6   6   2       11.02       37.34     22.11 o 
  -5   6   2      424.97      403.77     18.62 o 
  -4   6   2      316.62      317.21     27.97 o 
  -3   6   2     3849.42     3781.17     65.89 o 
  -2   6   2      539.54      438.10     29.54 o 
  -1   6   2      110.09       83.45     24.34 o 
   0   6   2        0.03        4.37      9.50 o 
   1   6   2     2121.84     1936.29     37.06 o 
   2   6   2      505.91      478.18     16.59 o 
   3   6   2        1.79       15.44     13.42 o 
   4   6   2       49.19       38.20     21.99 o 
   5   6   2      149.05      133.74     25.14 o 
   6   6   2       40.43       63.46     25.50 o 
  -8   7   2        7.28       14.80     30.70 o 
  -7   7   2        5.04       38.16     30.40 o 
  -6   7   2      290.16      269.65     31.45 o 
  -5   7   2        7.78       35.58     26.95 o 
  -4   7   2      813.41      706.73     40.46 o 
  -3   7   2       69.53      104.58     30.23 o 
  -2   7   2      733.12      635.44     35.43 o 
  -1   7   2     1533.15     1342.21     42.51 o 
   0   7   2       68.79       73.30     11.59 o 
   1   7   2      198.66      197.22     15.28 o 
   2   7   2      126.21      128.44     14.14 o 
   3   7   2      335.94      343.65     23.35 o 
   4   7   2       32.60       30.13     22.06 o 
   5   7   2       51.29       43.10     24.54 o 
   6   7   2       32.50       38.54     26.59 o 
  -8   8   2       31.07       29.98     34.00 o 
  -7   8   2        7.32       35.17     32.03 o 
  -6   8   2      467.09      422.03     37.45 o 
  -5   8   2       10.05       20.96     29.79 o 
  -4   8   2       19.60       32.22     30.86 o 
  -3   8   2       36.73       53.03     31.68 o 
  -2   8   2      386.57      376.59     31.85 o 
  -1   8   2      460.56      481.21     35.12 o 
   0   8   2     1846.44     1703.83     64.80 o 
   1   8   2      554.55      484.38     22.13 o 
   2   8   2        1.05        9.30     13.27 o 
   3   8   2      191.28      182.86     21.54 o 
   4   8   2      297.99      261.53     24.95 o 
   5   8   2        0.12        6.40     25.06 o 
  -8   9   2        4.39        7.93     36.06 o 
  -7   9   2       48.92       60.00     32.23 o 
  -6   9   2        1.00       36.38     28.31 o 
  -5   9   2       80.10       74.19     34.44 o 
  -4   9   2       77.08      120.99     35.35 o 
  -3   9   2      792.87      823.92     47.89 o 
  -2   9   2       17.96       31.04     29.95 o 
  -1   9   2      333.78      283.77     35.63 o 
   0   9   2       21.35        4.78     29.74 o 
   1   9   2      308.11      277.37     17.91 o 
   2   9   2       95.70       94.02     14.92 o 
   3   9   2        5.45        6.71     20.04 o 
   4   9   2        2.40        7.81     22.28 o 
   5   9   2      108.14       84.58     25.67 o 
  -7  10   2        1.57       15.63     30.54 o 
  -6  10   2       65.76       79.33     31.79 o 
  -5  10   2       14.52       38.86     30.02 o 
  -4  10   2        0.83        7.48     36.04 o 
  -3  10   2      194.11      217.56     38.99 o 
  -2  10   2      214.34      265.59     39.09 o 
  -1  10   2       80.04       59.20     35.08 o 
   0  10   2       75.35       58.89     32.07 o 
   1  10   2       47.26       54.98     29.98 o 
   2  10   2      344.25      392.29     43.26 o 
   3  10   2       80.17       63.86     20.93 o 
   4  10   2        1.93        1.54     23.21 o 
  -7  11   2       63.08       75.69     34.26 o 
  -6  11   2       11.82       26.94     36.65 o 
  -5  11   2      201.22      195.53     39.89 o 
  -4  11   2        0.67       14.91     37.64 o 
  -3  11   2       31.17       23.94     34.67 o 
  -2  11   2      187.66      194.35     40.81 o 
  -1  11   2      197.16      220.02     39.19 o 
   0  11   2      281.24      318.51     39.85 o 
   1  11   2      135.67      114.07     33.38 o 
   2  11   2        9.23       22.81     22.10 o 
   3  11   2       26.46       47.20     36.96 o 
  -6  12   2        0.09        0.00     37.42 o 
  -5  12   2       87.87       65.41     36.29 o 
  -4  12   2       98.53      111.75     35.41 o 
  -3  12   2        1.60        0.00     33.98 o 
  -2  12   2        1.77       26.28     39.92 o 
  -1  12   2      202.26      238.82     40.24 o 
   0  12   2       25.81       32.06     34.15 o 
   1  12   2       85.80      116.87     35.87 o 
   2  12   2       42.54       37.62     35.25 o 
  -5  13   2        1.35        9.99     39.93 o 
  -4  13   2      165.94      179.44     45.09 o 
  -3  13   2      231.94      239.67     45.00 o 
  -2  13   2       52.63       91.39     44.57 o 
  -1  13   2        6.80       21.48     37.52 o 
   0  13   2        3.04       32.79     40.09 o 
   1  13   2        0.15        9.11     36.83 o 
  -4  14   2        1.01        3.95     46.11 o 
  -3  14   2       25.65       36.43     40.85 o 
  -2  14   2       94.46       76.93     40.36 o 
  -1  14   2       76.82      113.67     44.73 o 
   1 -16   3       13.99       32.27     50.28 o 
   2 -16   3       15.76       61.80     50.96 o 
   3 -16   3        0.11        0.00     41.76 o 
  -1 -15   3       18.32       34.31     41.08 o 
   0 -15   3       24.45       42.68     44.19 o 
   1 -15   3       80.29      108.27     41.09 o 
   2 -15   3       95.59      141.13     43.05 o 
   3 -15   3       18.21       15.85     38.04 o 
   4 -15   3        2.01        0.00     45.73 o 
   5 -15   3      118.03      146.41     43.90 o 
  -2 -14   3       96.51      112.44     39.25 o 
  -1 -14   3       42.50       38.16     35.62 o 
   0 -14   3       16.84       47.99     39.17 o 
   1 -14   3       48.79       33.10     40.85 o 
   2 -14   3      141.69      166.54     41.96 o 
   3 -14   3      221.89      211.77     39.40 o 
   4 -14   3       98.77      123.28     38.36 o 
   5 -14   3       11.43       14.06     40.19 o 
   6 -14   3       36.86       48.21     38.60 o 
  -3 -13   3        1.83       15.06     25.34 o 
  -2 -13   3        0.48        9.49     24.36 o 
  -1 -13   3        1.49       13.20     23.54 o 
   0 -13   3       72.93       74.56     34.21 o 
   1 -13   3        6.02        9.22     35.54 o 
   2 -13   3       73.21       87.36     40.98 o 
   3 -13   3      121.80      143.09     37.16 o 
   4 -13   3      208.55      212.97     43.65 o 
   5 -13   3       10.32        3.50     37.57 o 
   6 -13   3       14.19       42.11     32.93 o 
   7 -13   3        1.54       14.19     37.31 o 
  -4 -12   3       33.16       22.36     23.33 o 
  -3 -12   3      149.09      175.75     19.74 o 
  -2 -12   3       68.59       56.36     17.09 o 
  -1 -12   3       19.86       28.12     15.11 o 
   0 -12   3       35.40       36.59     21.59 o 
   1 -12   3      601.93      625.18     45.02 o 
   2 -12   3       43.15       31.57     35.49 o 
   3 -12   3       63.25       77.22     35.25 o 
   4 -12   3        3.34       25.03     31.29 o 
   5 -12   3       13.75       63.33     37.02 o 
   6 -12   3        0.20       20.98     32.75 o 
   7 -12   3       18.24       39.17     35.27 o 
  -5 -11   3       15.73       26.14     20.44 o 
  -4 -11   3       28.74       36.24     23.16 o 
  -3 -11   3        5.20        9.50     16.95 o 
  -2 -11   3       39.28       47.84     16.06 o 
  -1 -11   3      241.40      264.62     17.38 o 
   0 -11   3       14.88       17.15     21.62 o 
   1 -11   3      194.77      213.31     23.38 o 
   2 -11   3      711.14      711.95     42.68 o 
   3 -11   3      488.00      477.37     42.43 o 
   4 -11   3       87.48      124.70     36.05 o 
   5 -11   3       55.00       80.11     33.74 o 
   6 -11   3        8.19       32.37     31.48 o 
   7 -11   3       87.99      106.73     32.46 o 
  -5 -10   3       23.72       35.47     18.98 o 
  -4 -10   3      171.60      158.40     23.74 o 
  -3 -10   3      115.88      113.38     17.13 o 
  -2 -10   3        6.09       19.07     17.51 o 
  -1 -10   3      422.43      412.04     33.77 o 
   0 -10   3      729.51      706.10     36.96 o 
   1 -10   3       32.64       36.01     19.89 o 
   2 -10   3       65.47       46.09     33.08 o 
   3 -10   3      125.07      171.43     34.28 o 
   4 -10   3      430.02      450.14     39.30 o 
   5 -10   3        2.90       23.34     28.25 o 
   6 -10   3        4.03       13.14     28.08 o 
   7 -10   3       37.37       42.87     29.28 o 
  -6  -9   3        0.06        6.39     19.15 o 
  -5  -9   3       21.91       23.25     17.71 o 
  -4  -9   3      240.33      204.51     22.28 o 
  -3  -9   3     2198.47     2024.81    103.96 o 
  -2  -9   3        9.34        8.92     27.16 o 
  -1  -9   3       22.51       20.24     25.93 o 
   0  -9   3      204.43      179.20     25.91 o 
   1  -9   3      299.38      274.66     25.78 o 
   2  -9   3      830.07      890.90     53.03 o 
   3  -9   3       44.51       61.85     28.80 o 
   4  -9   3       39.03       78.72     29.07 o 
   5  -9   3      569.28      530.82     36.03 o 
   6  -9   3       32.21       47.05     26.00 o 
   7  -9   3        0.38       29.02     25.41 o 
  -6  -8   3       83.51       76.80     19.77 o 
  -5  -8   3        8.05       21.43     16.51 o 
  -4  -8   3      200.54      203.26     21.45 o 
  -3  -8   3      186.10      178.11     20.68 o 
  -2  -8   3     3711.32     3803.51     64.01 o 
  -1  -8   3      490.68      535.78     31.51 o 
   0  -8   3      495.01      438.84     26.42 o 
   1  -8   3      196.39      221.59     22.65 o 
   2  -8   3      177.54      253.03     21.32 o 
   3  -8   3      307.48      285.04     27.37 o 
   4  -8   3      123.79      169.58     34.54 o 
   5  -8   3        2.19       44.20     20.22 o 
   6  -8   3        1.08       17.13     19.04 o 
   7  -8   3        0.31       34.69     35.50 o 
  -7  -7   3        9.13       11.12     23.21 o 
  -6  -7   3       13.39       18.41     17.78 o 
  -5  -7   3      100.93      100.38     17.62 o 
  -4  -7   3      127.08      137.01     21.35 o 
  -3  -7   3      815.65      813.64     26.25 o 
  -2  -7   3      175.63      187.26     26.40 o 
  -1  -7   3     1715.77     1711.34     40.54 o 
   0  -7   3        3.30       20.92     18.74 o 
   1  -7   3        4.98        9.02     16.87 o 
   2  -7   3      368.18      363.13     17.77 o 
   3  -7   3     1075.73      999.79     26.51 o 
   4  -7   3      869.97      910.42     72.55 o 
   5  -7   3       19.79       73.94     21.52 o 
   6  -7   3       49.97       61.36     18.03 o 
   7  -7   3       53.35      111.18     36.11 o 
   8  -7   3        5.95       52.84     35.81 o 
  -7  -6   3       42.03       45.84     22.65 o 
  -6  -6   3       12.01       10.86     15.09 o 
  -5  -6   3      131.74      124.06     15.22 o 
  -4  -6   3       16.18       46.59     16.36 o 
  -3  -6   3      482.70      449.95     30.04 o 
  -2  -6   3     3809.23     3890.62     56.67 o 
  -1  -6   3      834.36      993.85     31.31 o 
   0  -6   3     1315.49     1351.13     31.20 o 
   1  -6   3     1476.34     1435.49     22.01 o 
   2  -6   3     1219.23     1288.19     22.20 o 
   3  -6   3       91.70      100.40     16.23 o 
   4  -6   3     1168.21     1065.87     25.48 o 
   5  -6   3     1029.99     1022.02     30.94 o 
   6  -6   3      474.47      465.73     22.13 o 
   7  -6   3      261.86      271.60     36.90 o 
   8  -6   3        4.37       45.17     35.32 o 
  -7  -5   3        8.81       21.10     17.33 o 
  -6  -5   3      175.50      176.47     16.21 o 
  -5  -5   3        4.24       15.95     13.41 o 
  -4  -5   3      100.95       99.40     16.11 o 
  -3  -5   3        1.89       18.11     16.03 o 
  -2  -5   3     1247.36     1181.44     23.98 o 
  -1  -5   3      169.29      219.72     20.72 o 
   0  -5   3      533.67      606.49     23.68 o 
   1  -5   3        2.40        5.70     11.96 o 
   2  -5   3     2937.35     3000.52     38.15 o 
   3  -5   3      951.96     1017.24     26.60 o 
   4  -5   3     3221.45     2893.78     27.78 o 
   5  -5   3        1.58       26.36     12.13 o 
   6  -5   3     1518.75     1444.99     31.68 o 
   7  -5   3        0.57        1.61     31.45 o 
   8  -5   3        0.98       87.26     35.65 o 
  -8  -4   3        9.81        7.84     26.70 o 
  -7  -4   3      174.87      140.34     19.85 o 
  -6  -4   3       44.85       55.47     17.42 o 
  -5  -4   3      565.47      555.75     25.35 o 
  -4  -4   3      114.83      113.64     12.41 o 
  -3  -4   3      339.58      335.06     43.01 o 
  -2  -4   3      658.79      693.76     22.14 o 
  -1  -4   3     2063.56     2055.49     25.03 o 
   0  -4   3     2862.52     2896.99     24.17 o 
   1  -4   3      866.85      842.97     16.20 o 
   2  -4   3      101.13      106.56      7.98 o 
   3  -4   3     1325.69     1148.66     77.26 o 
   4  -4   3     5971.67     5590.77    114.85 o 
   5  -4   3      323.16      331.65     11.32 o 
   6  -4   3       40.63       53.48     13.79 o 
   7  -4   3       61.08       88.80     22.49 o 
   8  -4   3       35.64       28.42     33.17 o 
  -8  -3   3        3.03       11.05     24.42 o 
  -7  -3   3       60.52       75.41     17.97 o 
  -6  -3   3      105.36      121.95     17.97 o 
  -5  -3   3      104.08       94.95     12.01 o 
  -4  -3   3      590.06      567.69     25.45 o 
  -3  -3   3     1311.46     1281.93     43.74 o 
  -2  -3   3     1347.91     1403.61     33.48 o 
  -1  -3   3      113.85      138.11     10.14 o 
   0  -3   3     4495.38     4758.96     95.55 o 
   1  -3   3     1926.23     1993.68     23.35 o 
   2  -3   3      813.21      821.93     20.38 o 
   3  -3   3     4568.65     4664.73    168.27 o 
   4  -3   3       63.21       86.08      7.92 o 
   5  -3   3      284.59      291.03      9.53 o 
   6  -3   3       67.14      108.64     14.15 o 
   7  -3   3       19.64       38.93     17.42 o 
   8  -3   3        0.63       16.18     37.25 o 
  -8  -2   3       35.72       38.79     24.73 o 
  -7  -2   3       76.41       80.99     26.47 o 
  -6  -2   3      259.75      262.80     18.24 o 
  -5  -2   3       15.80       47.92     10.79 o 
  -4  -2   3      548.78      463.75     14.42 o 
  -3  -2   3      738.30      783.05     31.47 o 
  -2  -2   3      643.96      639.40     26.54 o 
  -1  -2   3      221.48      244.81     19.37 o 
   0  -2   3      699.40      797.64     11.52 o 
   1  -2   3      126.41      139.27     20.98 o 
   2  -2   3       59.91       47.57      7.94 o 
   3  -2   3      226.97      245.03     10.08 o 
   4  -2   3       91.42      104.09      6.27 o 
   5  -2   3      133.88      136.66     13.47 o 
   6  -2   3      310.35      329.55     15.96 o 
   7  -2   3        3.52       20.70     17.45 o 
   8  -2   3        4.05       46.88     39.13 o 
  -8  -1   3       18.95       21.02     26.84 o 
  -7  -1   3       60.04       92.71     23.76 o 
  -6  -1   3        7.99       37.18     14.83 o 
  -5  -1   3      899.20      841.32     20.79 o 
  -4  -1   3       90.83       99.99      8.33 o 
  -3  -1   3      708.43      658.55     10.67 o 
  -2  -1   3      406.74      405.50     16.52 o 
  -1  -1   3     3945.56     4509.92     24.19 o 
   1  -1   3      510.08      539.23     14.96 o 
   2  -1   3      133.14      109.96      8.89 o 
   3  -1   3     2568.17     2329.35     77.10 o 
   4  -1   3        4.89       28.76      9.69 o 
   5  -1   3      128.76      139.09     13.71 o 
   6  -1   3       30.83       50.11     14.39 o 
   7  -1   3       37.19       46.01     17.57 o 
   8  -1   3       53.75       44.91     41.06 o 
  -8   0   3       30.32       36.27     24.67 o 
  -7   0   3        6.55       25.10     23.23 o 
  -6   0   3      290.57      279.39     17.15 o 
  -5   0   3      167.36      174.41     17.50 o 
  -4   0   3      897.88      833.01     17.67 o 
  -3   0   3      469.04      475.35     22.85 o 
  -2   0   3       17.36       32.60     20.39 o 
  -1   0   3      223.81      256.40     17.63 o 
   0   0   3     4309.69     4230.45     47.23 o 
   1   0   3      469.62      414.28     12.89 o 
   2   0   3     1004.28     1114.37     36.80 o 
   3   0   3      454.65      478.33     19.15 o 
   4   0   3      553.40      485.45     24.96 o 
   5   0   3      255.26      262.59     16.53 o 
   6   0   3      346.64      329.65     16.82 o 
   7   0   3       17.82       38.36     22.69 o 
   8   0   3        8.47       25.59     34.91 o 
  -9   1   3        0.18        5.18     27.50 o 
  -8   1   3        1.08        0.00     24.13 o 
  -7   1   3      214.19      189.50     25.00 o 
  -6   1   3      343.07      363.25     23.83 o 
  -5   1   3      401.13      427.24     17.76 o 
  -4   1   3       57.23       70.85     14.85 o 
  -3   1   3     1309.16     1187.31     32.42 o 
  -2   1   3     4601.49     4648.46     81.85 o 
  -1   1   3      343.59      403.61     12.76 o 
   0   1   3      856.16      862.78     16.73 o 
   1   1   3     3304.64     3204.40    152.78 o 
   2   1   3      711.24      706.98     33.53 o 
   3   1   3      206.35      212.12     17.00 o 
   4   1   3      231.44      191.07     19.05 o 
   5   1   3      261.08      251.61     23.79 o 
   6   1   3      277.76      292.50     19.65 o 
   7   1   3       63.94       74.12     25.74 o 
   8   1   3        2.01       46.38     45.88 o 
  -9   2   3       34.35       33.59     26.67 o 
  -8   2   3        0.76        9.38     24.30 o 
  -7   2   3      229.20      233.57     17.97 o 
  -6   2   3      408.02      429.51     19.43 o 
  -5   2   3     1271.19     1197.16     27.64 o 
  -4   2   3       41.06       73.57     14.70 o 
  -3   2   3       71.54      103.97     22.02 o 
  -2   2   3      109.77      113.46     20.26 o 
  -1   2   3      372.23      468.55     17.99 o 
   0   2   3      475.61      479.31     13.41 o 
   1   2   3       58.20       50.16      9.25 o 
   2   2   3      336.83      318.44     14.24 o 
   3   2   3     1506.50     1442.50     51.70 o 
   4   2   3       21.35       29.24     17.43 o 
   5   2   3      188.06      175.96     22.93 o 
   6   2   3        2.29        6.49     21.32 o 
   7   2   3       55.66       88.23     24.15 o 
  -9   3   3        0.46       18.37     26.66 o 
  -8   3   3      284.01      246.50     27.55 o 
  -7   3   3       39.19       66.93     17.18 o 
  -6   3   3      176.32      178.95     19.86 o 
  -5   3   3      284.89      324.49     20.56 o 
  -4   3   3     2561.69     2322.74     30.70 o 
  -3   3   3      185.64      195.27     11.36 o 
  -2   3   3     1122.65     1065.81     33.06 o 
  -1   3   3      188.62      192.31     22.31 o 
   0   3   3     2729.05     2509.14    115.37 o 
   1   3   3      494.74      440.73     14.50 o 
   2   3   3       28.24       42.79      7.73 o 
   3   3   3       82.88       89.83      7.48 o 
   4   3   3      552.20      517.60     25.90 o 
   5   3   3       12.73       33.32     21.39 o 
   6   3   3       23.68       26.66     22.17 o 
   7   3   3        9.73       10.35     22.95 o 
  -9   4   3        0.17       12.24     26.48 o 
  -8   4   3       11.98       94.76     28.41 o 
  -7   4   3       63.22       89.36     20.50 o 
  -6   4   3      110.46      132.32     19.37 o 
  -5   4   3       60.83      106.03     17.28 o 
  -4   4   3       34.27       70.67     13.61 o 
  -3   4   3     2190.81     2056.04     82.39 o 
  -2   4   3     1960.78     1952.95     43.57 o 
  -1   4   3     1303.61     1272.28     36.38 o 
   0   4   3      114.98      108.58     21.20 o 
   1   4   3     1195.65     1072.08     25.60 o 
   2   4   3     1138.01     1087.23     18.75 o 
   3   4   3       77.21       65.66     20.05 o 
   4   4   3      474.54      434.30     26.42 o 
   5   4   3       86.76      102.72     22.50 o 
   6   4   3       93.10       98.37     26.01 o 
   7   4   3        1.19       20.82     27.38 o 
  -8   5   3        4.06       33.26     20.69 o 
  -7   5   3       11.64       44.67     19.36 o 
  -6   5   3      112.28      128.09     18.80 o 
  -5   5   3       10.25       45.28     15.45 o 
  -4   5   3       68.93      111.74     13.20 o 
  -3   5   3     1553.48     1333.21     69.64 o 
  -2   5   3     2755.15     2709.52     54.44 o 
  -1   5   3     6351.46     6041.30     73.63 o 
   0   5   3      127.25      140.37     23.18 o 
   1   5   3       14.52       10.11     10.78 o 
   2   5   3      849.96      819.98     25.38 o 
   3   5   3     1224.44     1198.55     41.97 o 
   4   5   3        7.01       11.44     19.44 o 
   5   5   3        8.60       22.99     22.36 o 
   6   5   3        6.09       30.64     24.97 o 
  -8   6   3       22.30       51.65     31.05 o 
  -7   6   3        0.97        7.16     30.02 o 
  -6   6   3        1.98       31.95     28.92 o 
  -5   6   3        0.35       15.97     13.69 o 
  -4   6   3     1896.75     1723.01    105.87 o 
  -3   6   3      250.64      266.57     32.19 o 
  -2   6   3       14.34       36.07     27.46 o 
  -1   6   3      571.10      526.24     33.32 o 
   0   6   3     5217.58     4952.28     69.64 o 
   1   6   3      583.32      573.94     18.10 o 
   2   6   3        2.19        5.86     13.08 o 
   3   6   3       40.16       57.15     20.78 o 
   4   6   3      502.55      494.97     33.38 o 
   5   6   3       15.17       30.63     22.04 o 
   6   6   3        6.99       10.69     26.57 o 
  -8   7   3        3.70       19.88     32.94 o 
  -7   7   3      170.11      147.50     35.77 o 
  -6   7   3      118.55       92.36     33.63 o 
  -5   7   3       66.68       98.56     29.57 o 
  -4   7   3       32.91       70.17     31.64 o 
  -3   7   3     1806.84     1722.30     52.28 o 
  -2   7   3      434.56      405.41     36.34 o 
  -1   7   3      534.38      447.16     32.06 o 
   0   7   3       21.50        9.33     26.83 o 
   1   7   3       38.05       43.50     14.61 o 
   2   7   3      262.78      271.78     16.10 o 
   3   7   3      112.84       93.66     21.78 o 
   4   7   3        4.92       13.38     22.79 o 
   5   7   3      270.05      258.87     27.54 o 
  -8   8   3       20.34       48.04     35.60 o 
  -7   8   3        5.00       35.80     34.73 o 
  -6   8   3      190.80      243.69     35.72 o 
  -5   8   3       19.79       54.45     29.86 o 
  -4   8   3      423.78      379.11     39.16 o 
  -3   8   3        1.53       35.50     33.24 o 
  -2   8   3     1204.55     1207.21     47.17 o 
  -1   8   3      590.11      551.89     38.05 o 
   0   8   3      165.39      203.10     32.73 o 
   1   8   3      320.10      280.51     18.01 o 
   2   8   3       76.79       74.06     14.87 o 
   3   8   3      518.28      451.41     27.68 o 
   4   8   3       23.51       22.50     22.61 o 
   5   8   3        8.13        6.57     24.66 o 
  -8   9   3       29.57        0.00     38.00 o 
  -7   9   3        2.24        4.58     34.17 o 
  -6   9   3       27.65       86.18     33.38 o 
  -5   9   3        7.24       27.34     29.83 o 
  -4   9   3      121.38      161.92     36.96 o 
  -3   9   3       61.82       85.52     29.93 o 
  -2   9   3       36.95       34.39     28.55 o 
  -1   9   3      934.00      911.32     44.73 o 
   0   9   3        2.69        7.59     27.84 o 
   1   9   3      149.36      149.28     30.32 o 
   2   9   3       37.15       41.28     15.37 o 
   3   9   3       39.86       58.33     21.49 o 
   4   9   3       63.21       72.12     23.79 o 
  -7  10   3       30.52       12.89     37.45 o 
  -6  10   3        0.01       12.40     33.41 o 
  -5  10   3      147.20      166.67     39.56 o 
  -4  10   3      384.31      374.49     42.80 o 
  -3  10   3      614.06      642.63     43.05 o 
  -2  10   3      177.00      168.73     38.09 o 
  -1  10   3       70.26       86.62     35.59 o 
   0  10   3      147.49      162.46     34.17 o 
   1  10   3      578.38      613.49     29.04 o 
   2  10   3       34.81       29.10     21.63 o 
   3  10   3        0.46        9.03     35.27 o 
  -7  11   3        1.31        9.40     37.55 o 
  -6  11   3       58.75       49.13     38.18 o 
  -5  11   3       12.08       29.24     34.77 o 
  -4  11   3      165.00      172.81     41.80 o 
  -3  11   3      167.89      192.21     40.66 o 
  -2  11   3      606.47      611.66     45.77 o 
  -1  11   3       94.75       96.92     37.76 o 
   0  11   3       10.98       20.14     33.18 o 
   1  11   3       52.74       72.49     23.19 o 
   2  11   3       50.05       52.25     38.30 o 
   3  11   3       73.61      128.06     40.81 o 
  -6  12   3       10.46       35.10     40.26 o 
  -5  12   3       97.82      107.49     40.18 o 
  -4  12   3      117.64      121.31     42.19 o 
  -3  12   3       24.50       22.87     37.41 o 
  -2  12   3      131.64      171.91     43.49 o 
  -1  12   3      104.59      123.03     39.58 o 
   0  12   3      116.80      133.63     36.79 o 
   1  12   3        4.64       24.90     24.76 o 
   2  12   3        4.36       25.17     37.12 o 
  -5  13   3        9.39       34.06     43.99 o 
  -4  13   3       21.26       29.86     41.44 o 
  -3  13   3      124.93      180.42     46.67 o 
  -2  13   3        0.20        0.00     41.06 o 
  -1  13   3        2.78        6.81     41.21 o 
   0  13   3       16.93        3.71     37.41 o 
   0 -16   4        2.52       11.79     44.56 o 
   1 -16   4        8.49       27.19     48.06 o 
   2 -16   4       13.83       24.29     46.48 o 
   3 -16   4       77.81       71.10     49.29 o 
   4 -16   4        5.37       23.07     42.02 o 
  -1 -15   4       63.48      102.66     45.08 o 
   0 -15   4       68.56       95.30     45.28 o 
   1 -15   4       28.57       17.22     36.95 o 
   2 -15   4       10.29        0.00     43.33 o 
   3 -15   4       13.82       38.02     45.56 o 
   4 -15   4       44.27       50.54     42.74 o 
   5 -15   4        0.51        5.06     42.71 o 
  -2 -14   4       80.96       85.21     27.87 o 
  -1 -14   4        0.80       23.20     26.13 o 
   0 -14   4       29.31       23.60     25.21 o 
   1 -14   4       49.19       71.50     39.06 o 
   2 -14   4      275.84      319.13     43.67 o 
   3 -14   4       53.90       66.68     40.96 o 
   4 -14   4        3.36       40.94     41.99 o 
   5 -14   4        5.21       34.95     40.53 o 
   6 -14   4       46.11       49.13     37.06 o 
  -3 -13   4        0.88        4.83     18.40 o 
  -2 -13   4       78.34      112.95     18.65 o 
  -1 -13   4        3.78        5.92     23.75 o 
   0 -13   4       95.51       92.04     24.32 o 
   1 -13   4        4.78       16.78     22.87 o 
   2 -13   4      272.33      313.20     45.43 o 
   3 -13   4      288.60      313.64     41.28 o 
   4 -13   4        7.33       43.67     38.00 o 
   5 -13   4        2.18       26.13     34.20 o 
   6 -13   4        7.74       13.81     31.96 o 
   7 -13   4       77.66       72.04     37.13 o 
  -4 -12   4      469.90      419.61     44.16 o 
  -3 -12   4        0.38        3.23     17.30 o 
  -2 -12   4       47.93       30.01     16.61 o 
  -1 -12   4       47.20       59.12     23.38 o 
   0 -12   4      105.88      101.75     22.82 o 
   1 -12   4      132.17      165.11     23.69 o 
   2 -12   4      139.01      159.34     37.92 o 
   3 -12   4      161.26      167.13     33.53 o 
   4 -12   4      412.21      388.16     37.91 o 
   5 -12   4       47.32       55.18     32.77 o 
   6 -12   4        3.84       50.32     34.07 o 
   7 -12   4       16.12       27.73     32.37 o 
  -5 -11   4        3.81       20.58     20.16 o 
  -4 -11   4      212.49      162.35     23.41 o 
  -3 -11   4      389.86      369.88     24.92 o 
  -2 -11   4        0.22       22.63     18.17 o 
  -1 -11   4      232.37      221.76     32.33 o 
   0 -11   4        0.07        0.00     26.80 o 
   1 -11   4      199.69      224.33     29.64 o 
   2 -11   4      245.95      249.20     21.40 o 
   3 -11   4       70.25       77.90     30.73 o 
   4 -11   4       30.17       63.68     33.23 o 
   5 -11   4        1.33       37.76     29.16 o 
   6 -11   4       89.59       93.27     30.28 o 
   7 -11   4       13.11       15.82     30.43 o 
  -5 -10   4        6.60       32.73     19.22 o 
  -4 -10   4      306.55      257.86     25.03 o 
  -3 -10   4       85.96       63.19     19.38 o 
  -2 -10   4      471.00      450.80     35.73 o 
  -1 -10   4      529.60      491.29     34.90 o 
   0 -10   4      104.14       98.69     25.87 o 
   1 -10   4      262.18      249.02     27.34 o 
   2 -10   4      425.69      402.39     28.44 o 
   3 -10   4       45.95       67.46     31.46 o 
   4 -10   4        5.06       49.69     26.85 o 
   5 -10   4       48.32       74.61     28.42 o 
   6 -10   4        3.60       17.11     26.40 o 
   7 -10   4       44.05       64.12     29.95 o 
  -6  -9   4        0.06       10.54     19.21 o 
  -5  -9   4       28.68       49.84     18.64 o 
  -4  -9   4       63.80       91.41     21.54 o 
  -3  -9   4      593.32      557.40     26.10 o 
  -2  -9   4       16.86       17.26     26.33 o 
  -1  -9   4      237.44      241.71     28.61 o 
   0  -9   4     1183.88     1176.16     38.48 o 
   1  -9   4       92.56       91.89     22.03 o 
   2  -9   4        0.97       33.62     20.80 o 
   3  -9   4      369.25      375.50     35.04 o 
   4  -9   4      499.62      520.81     26.69 o 
   5  -9   4        0.68       47.97     21.80 o 
   6  -9   4      142.57      144.16     22.75 o 
   7  -9   4        0.09       55.88     37.15 o 
  -6  -8   4        0.70       12.08     17.66 o 
  -5  -8   4       31.32       37.17     16.66 o 
  -4  -8   4       11.50       15.62     19.78 o 
  -3  -8   4      272.76      267.94     32.23 o 
  -2  -8   4       68.01       89.96     26.22 o 
  -1  -8   4      110.16      133.97     24.11 o 
   0  -8   4      859.49      922.88     32.69 o 
   1  -8   4     1299.32     1182.79     31.90 o 
   2  -8   4        4.26       27.65     13.32 o 
   3  -8   4      414.21      436.82     34.51 o 
   4  -8   4      228.73      218.08     21.94 o 
   5  -8   4      521.68      556.58     26.14 o 
   6  -8   4       35.91       50.60     19.38 o 
   7  -8   4      136.45      142.18     38.66 o 
   8  -8   4       82.50       90.34     39.17 o 
  -7  -7   4        1.02        0.00     23.30 o 
  -6  -7   4       87.79      111.21     24.03 o 
  -5  -7   4       69.63       68.80     14.83 o 
  -4  -7   4       21.67       36.36     19.61 o 
  -3  -7   4      302.29      315.93     30.70 o 
  -2  -7   4      958.26      947.93     35.95 o 
  -1  -7   4     2066.08     1989.44     41.89 o 
   0  -7   4     1093.34     1075.40     30.96 o 
   1  -7   4       78.35      100.00     13.74 o 
   2  -7   4     2188.71     2131.21     26.52 o 
   3  -7   4     1152.26     1091.08     39.88 o 
   4  -7   4       19.59       42.75     18.17 o 
   5  -7   4       70.06      114.93     18.90 o 
   6  -7   4      704.67      649.82     24.73 o 
   7  -7   4      276.96      222.45     38.78 o 
   8  -7   4      101.88      127.18     38.72 o 
  -7  -6   4       12.84       24.20     19.66 o 
  -6  -6   4      125.88      115.37     19.40 o 
  -5  -6   4      259.67      251.09     16.03 o 
  -4  -6   4      698.90      707.51     22.21 o 
  -3  -6   4      127.93      122.55     18.97 o 
  -2  -6   4      269.71      332.12     18.59 o 
  -1  -6   4     3243.96     3263.35     48.74 o 
   0  -6   4     1775.62     1861.64     24.04 o 
   1  -6   4      578.48      555.34     27.80 o 
   2  -6   4       63.11       74.89     11.34 o 
   3  -6   4     2543.72     2465.27     47.97 o 
   4  -6   4      377.60      379.03     16.79 o 
   5  -6   4        0.44       70.89     14.96 o 
   6  -6   4     1054.09      952.51     30.17 o 
   7  -6   4       30.81       28.56     34.55 o 
   8  -6   4       23.20       32.22     36.81 o 
  -7  -5   4       87.35       71.30     19.81 o 
  -6  -5   4       28.08       27.86     17.72 o 
  -5  -5   4      205.11      201.29     14.86 o 
  -4  -5   4      597.08      640.71     44.23 o 
  -3  -5   4     1052.23      985.17     25.97 o 
  -2  -5   4        0.70       13.76     15.10 o 
  -1  -5   4        1.96        7.90     13.90 o 
   0  -5   4     1404.45     1503.18     21.44 o 
   1  -5   4     3544.78     3601.31     29.48 o 
   2  -5   4       15.51       21.44      8.97 o 
   3  -5   4      100.10      123.34     16.38 o 
   4  -5   4      502.41      446.31     22.89 o 
   5  -5   4     1338.15     1367.73     18.83 o 
   6  -5   4      156.40      178.33     22.55 o 
   7  -5   4       88.33       90.21     22.38 o 
   8  -5   4       21.30       32.07     35.52 o 
  -8  -4   4        0.15       16.06     26.09 o 
  -7  -4   4      149.89      110.37     19.90 o 
  -6  -4   4      368.96      375.86     21.19 o 
  -5  -4   4        1.60       12.69     12.15 o 
  -4  -4   4      183.62      195.21     20.23 o 
  -3  -4   4      124.06      106.38     17.33 o 
  -2  -4   4     2082.92     2145.13     41.31 o 
  -1  -4   4       32.54       32.74     11.07 o 
   0  -4   4      144.98      135.32     13.26 o 
   1  -4   4     1294.02     1473.61     32.56 o 
   2  -4   4     2656.41     2222.06    123.73 o 
   3  -4   4      785.69      769.60     21.94 o 
   4  -4   4       93.16      124.89      9.68 o 
   5  -4   4        7.54       27.62      9.36 o 
   6  -4   4      227.36      269.81     46.78 o 
   7  -4   4        0.46        0.00     22.50 o 
   8  -4   4       21.49       22.07     34.07 o 
  -8  -3   4        0.42        0.00     24.39 o 
  -7  -3   4       17.29       14.63     16.19 o 
  -6  -3   4        2.07       34.77     16.61 o 
  -5  -3   4      493.80      462.83     14.97 o 
  -4  -3   4      501.28      427.62     38.31 o 
  -3  -3   4      566.12      557.15     28.71 o 
  -2  -3   4        0.01        9.98     21.20 o 
  -1  -3   4     3447.18     3652.41     23.42 o 
   0  -3   4     4404.64     4770.01     91.41 o 
   1  -3   4       80.18       56.61     15.97 o 
   2  -3   4      477.98      485.94     19.27 o 
   3  -3   4      204.63      178.82      9.70 o 
   4  -3   4      554.83      567.69     11.42 o 
   5  -3   4      345.61      348.48     21.91 o 
   6  -3   4       75.23       96.20     14.78 o 
   7  -3   4       35.16       56.33     21.41 o 
  -8  -2   4        8.20       11.09     23.69 o 
  -7  -2   4       29.27       28.22     15.73 o 
  -6  -2   4       26.08       51.10     16.28 o 
  -5  -2   4       77.88       89.82     11.77 o 
  -4  -2   4     1269.14     1093.90     93.92 o 
  -3  -2   4      521.20      544.29     29.81 o 
  -2  -2   4     1560.61     1586.95     35.81 o 
  -1  -2   4       80.58      110.31     21.63 o 
   0  -2   4     4727.90     5973.46    122.39 o 
   1  -2   4     1516.37     1732.55     36.35 o 
   2  -2   4      466.89      462.94     26.51 o 
   3  -2   4      105.09       87.16     12.25 o 
   4  -2   4      800.67      762.00     11.70 o 
   5  -2   4      663.57      613.56     19.33 o 
   6  -2   4       22.31       62.74     14.43 o 
   7  -2   4        1.08       30.27     18.86 o 
   8  -2   4       27.84       59.31     39.93 o 
  -8  -1   4        9.70       13.45     26.44 o 
  -7  -1   4       45.33       44.24     16.37 o 
  -6  -1   4      299.77      321.16     17.85 o 
  -5  -1   4       65.78       91.68     14.97 o 
  -4  -1   4     1731.82     1473.71    126.33 o 
  -3  -1   4      758.35      861.10     24.14 o 
  -2  -1   4       16.64       25.00     20.22 o 
  -1  -1   4       14.54       32.43     11.22 o 
   0  -1   4      603.56      805.28     58.79 o 
   1  -1   4       18.32       21.52     14.30 o 
   2  -1   4     3013.78     2952.00     33.24 o 
   3  -1   4        0.23       16.54     14.09 o 
   4  -1   4      132.88      151.38     11.69 o 
   5  -1   4       89.38       94.73     13.61 o 
   6  -1   4      290.46      317.47     23.50 o 
   7  -1   4       85.44      102.29     20.07 o 
   8  -1   4      111.54       98.98     42.56 o 
  -8   0   4        0.75        0.00     23.88 o 
  -7   0   4       49.16       61.35     23.01 o 
  -6   0   4       34.41       36.72     15.61 o 
  -5   0   4     2291.05     2213.61     73.75 o 
  -4   0   4      165.87      228.91     23.25 o 
  -3   0   4     1472.09     1407.52     35.41 o 
  -2   0   4        0.40       20.69      7.96 o 
  -1   0   4       98.27       81.31      9.01 o 
   0   0   4        7.17       10.91     13.11 o 
   1   0   4     1293.67     1415.22     62.73 o 
   2   0   4      192.61      186.03     22.72 o 
   3   0   4     1811.91     1779.95     47.28 o 
   4   0   4      115.63      133.52     20.29 o 
   5   0   4      224.82      252.57     22.40 o 
   6   0   4        7.44       13.96     18.29 o 
   7   0   4       26.48       53.16     26.21 o 
   8   0   4        7.20       33.21     38.16 o 
  -8   1   4       31.23       17.64     24.45 o 
  -7   1   4        8.76       28.30     16.50 o 
  -6   1   4      678.67      630.80     24.05 o 
  -5   1   4      403.88      390.22     25.45 o 
  -4   1   4      592.66      641.46     31.19 o 
  -3   1   4      968.06     1073.48     34.52 o 
  -2   1   4      854.99      821.33     15.61 o 
  -1   1   4      605.23      618.99     35.18 o 
   0   1   4      460.10      404.68     19.46 o 
   1   1   4      670.89      553.69     29.34 o 
   2   1   4      605.34      584.55     14.36 o 
   3   1   4     1056.73     1002.11     25.99 o 
   4   1   4      439.50      389.71     21.74 o 
   5   1   4      177.54      201.26     22.97 o 
   6   1   4      115.96      116.89     19.68 o 
   7   1   4       69.99       76.60     25.91 o 
  -9   2   4        7.15        6.29     27.25 o 
  -8   2   4       51.61       51.93     24.65 o 
  -7   2   4        5.16        9.17     16.27 o 
  -6   2   4       20.55       34.01     19.25 o 
  -5   2   4      151.51      173.36     19.24 o 
  -4   2   4        9.66       46.77     25.27 o 
  -3   2   4     1226.39     1122.16     32.24 o 
  -2   2   4     3980.11     4180.95     66.88 o 
  -1   2   4      944.93      924.51     25.11 o 
   0   2   4     1305.38     1353.18     73.96 o 
   1   2   4     2528.11     2591.48     67.84 o 
   2   2   4     2754.25     2707.27     89.29 o 
   3   2   4       72.77       77.87     18.96 o 
   4   2   4      182.47      191.97     21.76 o 
   5   2   4       35.15       55.14     21.52 o 
   6   2   4      114.68      103.53     23.27 o 
   7   2   4        6.93       22.72     25.52 o 
  -9   3   4       13.63        7.68     26.26 o 
  -8   3   4        6.12       21.37     24.81 o 
  -7   3   4        0.93       23.44     19.48 o 
  -6   3   4        0.35       18.57     18.23 o 
  -5   3   4      312.69      328.15     20.43 o 
  -4   3   4       22.25       55.89     14.82 o 
  -3   3   4      195.80      213.64     26.49 o 
  -2   3   4      261.46      192.91     26.93 o 
  -1   3   4    14854.11    15149.70    280.50 o 
   0   3   4       15.27       39.36     11.04 o 
   1   3   4      448.41      403.51     27.16 o 
   2   3   4      251.71      238.20     12.91 o 
   3   3   4     2068.78     2036.98     36.50 o 
   4   3   4       24.32       41.81     20.82 o 
   5   3   4      123.76      120.51     36.19 o 
   6   3   4        5.76        8.46     22.99 o 
   7   3   4        0.98       16.49     26.48 o 
  -8   4   4       59.45       71.85     19.01 o 
  -7   4   4        1.45       17.17     19.61 o 
  -6   4   4       94.23       87.66     19.52 o 
  -5   4   4      258.86      280.78     19.23 o 
  -4   4   4     1453.96     1248.94     68.00 o 
  -3   4   4      863.26      830.23     25.96 o 
  -2   4   4     3738.82     3646.79     59.28 o 
  -1   4   4       30.39       45.46     21.03 o 
   0   4   4      902.66      833.21     39.53 o 
   1   4   4      425.79      379.48     24.34 o 
   2   4   4       92.48      105.35     12.99 o 
   3   4   4      106.68       97.52     21.34 o 
   4   4   4      457.42      417.59     33.54 o 
   5   4   4      174.05      191.93     24.22 o 
   6   4   4        0.13       16.93     25.23 o 
  -8   5   4        1.56        7.97     29.67 o 
  -7   5   4      454.96      464.13     25.75 o 
  -6   5   4       53.34       51.47     17.75 o 
  -5   5   4      452.33      390.07     29.27 o 
  -4   5   4      107.10      140.12     14.32 o 
  -3   5   4      862.02      636.03     92.22 o 
  -2   5   4     1845.04     1749.24     45.93 o 
  -1   5   4     1493.16     1483.86     42.61 o 
   0   5   4        6.71       26.74     18.67 o 
   1   5   4      796.95      706.16     37.21 o 
   2   5   4      922.04      893.92     26.51 o 
   3   5   4        6.30       10.08     20.19 o 
   4   5   4        1.24       13.32     22.13 o 
   5   5   4       14.90       18.09     23.86 o 
   6   5   4       24.31       35.57     25.44 o 
  -8   6   4        0.63       16.38     32.17 o 
  -7   6   4        0.28       26.91     33.12 o 
  -6   6   4       59.11       81.25     32.46 o 
  -5   6   4       58.21       87.63     33.20 o 
  -4   6   4      142.13      212.42     33.98 o 
  -3   6   4       48.81       51.46     28.15 o 
  -2   6   4      405.13      379.62     31.29 o 
  -1   6   4     1731.88     1557.99     47.64 o 
   0   6   4      166.88      167.01     19.64 o 
   1   6   4       80.18       71.87     18.24 o 
   2   6   4       47.43       57.16     11.72 o 
   3   6   4       19.32       12.72     20.21 o 
   4   6   4       12.25       10.84     21.31 o 
   5   6   4       57.73       56.87     24.75 o 
   6   6   4        1.42        6.27     28.30 o 
  -8   7   4       32.50       23.54     34.68 o 
  -7   7   4        5.10       31.29     32.91 o 
  -6   7   4       67.07      114.24     37.02 o 
  -5   7   4      387.13      426.09     38.01 o 
  -4   7   4      627.78      630.11     42.12 o 
  -3   7   4       11.86       35.25     30.66 o 
  -2   7   4       56.75       59.50     30.53 o 
  -1   7   4      333.37      324.37     34.52 o 
   0   7   4     1265.42     1292.18     45.10 o 
   1   7   4      472.73      445.20     41.71 o 
   2   7   4      162.58      142.51     15.35 o 
   3   7   4      183.25      190.77     23.24 o 
   4   7   4      179.70      190.16     24.46 o 
   5   7   4        0.28        0.00     25.39 o 
  -8   8   4        9.69       13.45     36.89 o 
  -7   8   4       86.38       59.86     35.50 o 
  -6   8   4        0.42       19.36     33.14 o 
  -5   8   4      116.42      119.15     35.22 o 
  -4   8   4      294.64      280.73     37.40 o 
  -3   8   4     1123.29     1106.95     49.89 o 
  -2   8   4      729.79      680.20     40.03 o 
  -1   8   4      244.74      237.93     31.85 o 
   0   8   4     1166.04     1143.18     46.60 o 
   1   8   4      433.78      430.77     25.32 o 
   2   8   4      133.04      133.42     16.01 o 
   3   8   4        0.73       20.97     21.12 o 
   4   8   4        2.46       22.03     23.08 o 
  -7   9   4        4.31        0.00     38.64 o 
  -6   9   4      208.18      201.16     41.44 o 
  -5   9   4      215.71      213.99     39.70 o 
  -4   9   4        2.56       30.21     35.86 o 
  -3   9   4       91.71      105.97     33.75 o 
  -2   9   4     1130.34     1074.43     51.45 o 
  -1   9   4      366.58      357.04     35.14 o 
   0   9   4      312.73      305.37     35.98 o 
   1   9   4       10.22       23.69     21.41 o 
   2   9   4       67.86       84.53     22.08 o 
   3   9   4      194.63      216.48     23.98 o 
   4   9   4        3.89       13.17     24.67 o 
  -7  10   4        1.67       20.37     42.18 o 
  -6  10   4       10.20       44.16     36.22 o 
  -5  10   4      100.37      133.53     36.04 o 
  -4  10   4      578.37      546.69     43.69 o 
  -3  10   4        1.25       36.15     30.96 o 
  -2  10   4       76.80       86.87     35.67 o 
  -1  10   4      175.64      154.96     37.26 o 
   0  10   4      357.86      368.53     26.04 o 
   1  10   4       80.81       96.95     23.68 o 
   2  10   4        4.02       16.48     37.62 o 
   3  10   4       18.29       26.69     38.73 o 
  -6  11   4       17.78       34.80     40.53 o 
  -5  11   4       17.67       41.77     39.34 o 
  -4  11   4        1.21       11.68     31.43 o 
  -3  11   4      453.36      462.04     46.15 o 
  -2  11   4        1.87       15.52     35.50 o 
  -1  11   4        5.46       12.84     32.07 o 
   0  11   4       22.72       24.70     24.24 o 
   1  11   4       91.07      109.98     25.63 o 
   2  11   4       14.40       24.77     38.13 o 
  -5  12   4       25.12       41.53     42.92 o 
  -4  12   4       57.45       99.22     41.63 o 
  -3  12   4       13.21       35.74     41.11 o 
  -2  12   4      214.69      214.72     41.21 o 
  -1  12   4       78.79       95.36     38.88 o 
   0  12   4        0.85       18.66     36.27 o 
   1  12   4        0.01        0.00     25.91 o 
  -4  13   4       38.84       31.79     43.87 o 
  -3  13   4       84.37      100.37     44.74 o 
  -2  13   4       14.33       15.03     42.54 o 
  -1  13   4       60.62       46.91     41.49 o 
   0 -16   5        0.84        0.00     45.51 o 
   1 -16   5       44.95       81.33     42.93 o 
   2 -16   5       50.40       45.31     43.33 o 
   3 -16   5       20.64       43.14     43.91 o 
   4 -16   5        2.15       18.51     42.53 o 
  -2 -15   5       35.93       42.83     28.43 o 
  -1 -15   5       64.07       89.88     27.81 o 
   0 -15   5       26.87       18.12     25.98 o 
   1 -15   5        3.35        0.00     36.86 o 
   2 -15   5       25.88       34.77     45.48 o 
   3 -15   5      207.72      216.93     42.66 o 
   4 -15   5       27.14       38.79     37.61 o 
   5 -15   5       10.34       22.20     45.80 o 
  -3 -14   5       18.24       32.18     20.07 o 
  -2 -14   5       17.36       14.19     26.69 o 
  -1 -14   5        0.47       24.90     26.17 o 
   0 -14   5        6.66       11.08     23.54 o 
   1 -14   5       43.99       40.51     23.42 o 
   2 -14   5        9.63       20.42     34.11 o 
   3 -14   5        5.60       49.05     41.89 o 
   4 -14   5      108.25      123.36     36.69 o 
   5 -14   5       21.03       43.56     35.48 o 
   6 -14   5       41.14       80.25     37.44 o 
  -4 -13   5       42.33       43.94     24.36 o 
  -3 -13   5       78.99       98.32     19.40 o 
  -2 -13   5       25.38       23.13     19.92 o 
  -1 -13   5       22.67        5.33     30.87 o 
   0 -13   5        0.13       12.25     30.69 o 
   1 -13   5      357.24      372.62     27.14 o 
   2 -13   5      223.39      221.12     24.23 o 
   3 -13   5       30.51       47.36     37.81 o 
   4 -13   5       45.31       99.50     33.31 o 
   5 -13   5        4.81       18.20     37.13 o 
   6 -13   5       43.54       59.37     34.35 o 
   7 -13   5       11.18       22.69     34.15 o 
  -4 -12   5       70.58       29.70     21.85 o 
  -3 -12   5       50.45       52.53     21.21 o 
  -2 -12   5      183.83      155.88     34.12 o 
  -1 -12   5      225.21      231.65     33.15 o 
   0 -12   5       33.41       30.79     28.08 o 
   1 -12   5      170.79      144.63     28.98 o 
   2 -12   5      376.89      395.16     25.65 o 
   3 -12   5      469.34      468.87     41.22 o 
   4 -12   5        0.12       21.72     32.95 o 
   5 -12   5       35.23       56.93     34.76 o 
   6 -12   5        3.03       26.00     32.61 o 
   7 -12   5       58.96       55.37     32.59 o 
  -5 -11   5        6.39       18.90     24.16 o 
  -4 -11   5       12.49       22.40     22.20 o 
  -3 -11   5       46.70       62.28     20.99 o 
  -2 -11   5       83.29       83.75     31.71 o 
  -1 -11   5      144.26      148.80     30.67 o 
   0 -11   5      870.67      827.55     38.52 o 
   1 -11   5      252.86      238.87     28.33 o 
   2 -11   5      203.20      178.76     26.17 o 
   3 -11   5      222.58      242.85     38.45 o 
   4 -11   5       81.92      110.58     34.17 o 
   5 -11   5        0.46       11.25     28.89 o 
   6 -11   5        4.20       20.38     30.24 o 
   7 -11   5        5.12       13.56     29.06 o 
  -6 -10   5        9.98       11.37     25.17 o 
  -5 -10   5        2.59       11.66     22.56 o 
  -4 -10   5       89.58       81.10     20.63 o 
  -3 -10   5       98.32      115.56     31.67 o 
  -2 -10   5      731.21      704.89     40.32 o 
  -1 -10   5       64.39       44.62     27.22 o 
   0 -10   5       17.79       20.75     24.26 o 
   1 -10   5     1396.41     1371.84     39.75 o 
   2 -10   5       67.01       83.06     22.68 o 
   3 -10   5      143.62      148.82     21.97 o 
   4 -10   5      508.63      522.21     28.80 o 
   5 -10   5      434.69      417.71     47.53 o 
   6 -10   5      130.35      136.39     24.36 o 
   7 -10   5        6.69       59.19     39.58 o 
  -6  -9   5       99.88      114.30     25.04 o 
  -5  -9   5       55.24       58.45     23.16 o 
  -4  -9   5       22.11       38.23     21.30 o 
  -3  -9   5       30.63       33.84     29.93 o 
  -2  -9   5      424.29      429.05     33.58 o 
  -1  -9   5      910.81      920.86     37.21 o 
   0  -9   5      168.60      185.10     25.82 o 
   1  -9   5      267.08      231.43     23.27 o 
   2  -9   5     2050.46     2054.08     31.13 o 
   3  -9   5       33.17       45.84     15.51 o 
   4  -9   5        0.32       43.87     20.14 o 
   5  -9   5        1.05       23.67     20.47 o 
   6  -9   5       27.54       63.09     23.02 o 
   7  -9   5       11.84       36.78     37.26 o 
   8  -9   5       47.53      102.65     39.14 o 
  -6  -8   5        0.92       18.26     21.74 o 
  -5  -8   5       54.90       57.31     21.91 o 
  -4  -8   5      352.55      311.39     33.38 o 
  -3  -8   5       12.44       22.06     27.10 o 
  -2  -8   5       17.48       38.17     24.80 o 
  -1  -8   5      901.11      930.42     35.30 o 
   0  -8   5     1837.53     1795.67     40.15 o 
   1  -8   5      329.24      388.64     22.45 o 
   2  -8   5      494.07      478.39     18.06 o 
   3  -8   5      407.43      428.36     17.59 o 
   4  -8   5      719.32      701.36     26.15 o 
   5  -8   5       36.30       65.28     19.49 o 
   6  -8   5      203.16      239.53     22.21 o 
   7  -8   5        8.54       28.61     36.81 o 
   8  -8   5      332.77      298.45     43.97 o 
  -7  -7   5       85.87      112.05     20.84 o 
  -6  -7   5        2.06       14.09     17.68 o 
  -5  -7   5       38.15       44.19     13.89 o 
  -4  -7   5        6.19       13.37     20.89 o 
  -3  -7   5     1037.73     1073.36     29.34 o 
  -2  -7   5        9.40       20.13     23.05 o 
  -1  -7   5      103.80       92.32     21.77 o 
   0  -7   5      203.27      196.11     15.47 o 
   1  -7   5     1505.95     1503.73     47.96 o 
   2  -7   5      225.09      222.33     14.27 o 
   3  -7   5      104.09      117.11     12.42 o 
   4  -7   5      205.86      190.72     32.92 o 
   5  -7   5      271.13      287.61     32.95 o 
   6  -7   5      433.40      395.32     34.60 o 
   7  -7   5       94.50      144.70     40.32 o 
   8  -7   5       77.82       70.68     39.56 o 
  -7  -6   5        0.01       19.59     18.66 o 
  -6  -6   5        0.88       21.11     17.99 o 
  -5  -6   5      669.10      620.54     18.56 o 
  -4  -6   5      116.56      101.82     21.32 o 
  -3  -6   5       46.74       60.16     19.27 o 
  -2  -6   5     1689.87     1706.99     29.06 o 
  -1  -6   5      977.16      998.88     16.09 o 
   0  -6   5      527.96      519.97     25.81 o 
   1  -6   5      121.19      130.33     13.74 o 
   2  -6   5     3006.02     2916.56     37.19 o 
   3  -6   5      599.69      603.03     18.13 o 
   4  -6   5      405.67      387.57     23.86 o 
   5  -6   5        1.18       39.21     10.82 o 
   6  -6   5       64.02       38.31     22.84 o 
   7  -6   5      142.00      168.95     25.11 o 
   8  -6   5        5.49        2.93     38.16 o 
  -7  -5   5       70.99       50.98     19.80 o 
  -6  -5   5        0.15       17.46     17.20 o 
  -5  -5   5      178.92      185.94     14.67 o 
  -4  -5   5      742.91      789.72     27.99 o 
  -3  -5   5      121.64      124.97     18.87 o 
  -2  -5   5       11.97        7.36     23.59 o 
  -1  -5   5     2623.64     2783.21     24.90 o 
   0  -5   5     2507.13     2425.26     35.19 o 
   1  -5   5       29.58       33.20     20.37 o 
   2  -5   5       90.56       93.45      9.32 o 
   3  -5   5      693.31      532.38     78.88 o 
   4  -5   5      309.78      258.40     13.41 o 
   5  -5   5       62.93       82.51     10.50 o 
   6  -5   5       16.95       41.61     21.93 o 
   7  -5   5       45.33       30.40     23.35 o 
   8  -5   5       19.62       15.44     37.49 o 
  -8  -4   5        5.09       10.74     27.18 o 
  -7  -4   5       29.17       35.46     17.51 o 
  -6  -4   5        5.41       15.27     16.64 o 
  -5  -4   5      172.56      176.14     17.34 o 
  -4  -4   5      171.65      181.25     33.06 o 
  -3  -4   5      945.48      916.59     36.30 o 
  -2  -4   5      306.83      333.09     26.20 o 
  -1  -4   5      272.39      296.60     12.81 o 
   0  -4   5     3789.46     4163.97    115.67 o 
   1  -4   5     5272.85     5679.61    171.64 o 
   2  -4   5       14.11       17.47     14.76 o 
   3  -4   5       72.44       70.07      6.66 o 
   4  -4   5      346.81      325.37     13.19 o 
   5  -4   5      264.30      309.37     16.15 o 
   6  -4   5       37.52       55.44     22.05 o 
   7  -4   5       86.02       85.28     25.14 o 
   8  -4   5        0.01        0.00     36.81 o 
  -8  -3   5        6.01        1.67     24.83 o 
  -7  -3   5      110.43       91.33     18.84 o 
  -6  -3   5      422.09      435.36     20.82 o 
  -5  -3   5       13.10       61.62     31.81 o 
  -4  -3   5      290.58      301.29     32.85 o 
  -3  -3   5        7.08       14.79     23.71 o 
  -2  -3   5     2927.28     2989.63     46.17 o 
  -1  -3   5       38.38       60.27     20.06 o 
   0  -3   5     4961.52     5928.44    140.02 o 
   1  -3   5      283.59      286.65     26.12 o 
   2  -3   5     2597.57     2336.39     44.59 o 
   3  -3   5      324.32      364.13     37.66 o 
   4  -3   5      369.43      371.68     18.37 o 
   5  -3   5      174.01      189.50     16.18 o 
   6  -3   5       95.10      154.64     24.43 o 
   7  -3   5       18.02       54.36     23.04 o 
  -8  -2   5       54.97       22.79     25.76 o 
  -7  -2   5      175.94      179.35     18.52 o 
  -6  -2   5        3.03       33.74     23.33 o 
  -5  -2   5      365.08      331.41     36.13 o 
  -4  -2   5      670.53      647.64     43.19 o 
  -3  -2   5     3995.86     4412.62     41.44 o 
  -2  -2   5        0.34       22.20     13.52 o 
  -1  -2   5     2940.09     3092.75     37.02 o 
   0  -2   5     2375.44     2801.34     40.08 o 
   1  -2   5        1.48       27.04     24.31 o 
   2  -2   5     1197.84     1285.30     37.21 o 
   3  -2   5      698.40      651.55     32.67 o 
   4  -2   5      528.11      584.15     35.62 o 
   5  -2   5      162.54      177.36     23.03 o 
   6  -2   5      252.74      211.48     24.59 o 
   7  -2   5       25.92       46.79     25.20 o 
  -8  -1   5        2.15        6.75     26.33 o 
  -7  -1   5       80.39       61.46     22.25 o 
  -6  -1   5      130.65      145.21     16.82 o 
  -5  -1   5      327.84      318.57     21.81 o 
  -4  -1   5     1070.99     1026.78     39.05 o 
  -3  -1   5     6937.00     6566.52     69.28 o 
  -2  -1   5      108.76      167.47     20.66 o 
  -1  -1   5      107.58      123.67     20.77 o 
   0  -1   5     1087.70     1187.15    190.76 o 
   1  -1   5     3531.00     3458.88     41.90 o 
   2  -1   5      235.62      262.74     17.35 o 
   3  -1   5      107.29       83.93     16.46 o 
   4  -1   5      650.21      592.86     33.65 o 
   5  -1   5      527.25      568.39     40.67 o 
   6  -1   5       16.49       30.99     22.76 o 
   7  -1   5        2.47       11.22     23.86 o 
  -8   0   5        0.35       18.75     24.72 o 
  -7   0   5        0.93       18.60     16.19 o 
  -6   0   5      181.71      183.64     18.14 o 
  -5   0   5       75.94       98.53     16.67 o 
  -4   0   5      711.72      629.64     31.48 o 
  -3   0   5     1077.05     1016.90     33.01 o 
  -2   0   5     7620.65     7319.19    197.42 o 
  -1   0   5      176.38      205.17     10.50 o 
   0   0   5      667.55      691.13     33.60 o 
   1   0   5     2870.45     2874.73     99.16 o 
   2   0   5     7422.06     8059.23     73.90 o 
   3   0   5      125.42      156.06     24.84 o 
   4   0   5       49.08       55.22     25.15 o 
   5   0   5       57.64       77.49     20.58 o 
   6   0   5        0.95        0.00     18.22 o 
   7   0   5       42.97       49.89     21.22 o 
  -8   1   5        0.07        6.71     24.90 o 
  -7   1   5       39.27       27.20     16.67 o 
  -6   1   5      136.96      153.60     17.10 o 
  -5   1   5      372.70      368.26     22.17 o 
  -4   1   5      134.15      134.74     27.47 o 
  -3   1   5     1266.46     1109.36     68.62 o 
  -2   1   5      282.80      328.82     11.56 o 
  -1   1   5      623.70      534.96     15.89 o 
   0   1   5      429.84      451.22     30.33 o 
   1   1   5     1871.49     2025.27    132.04 o 
   2   1   5      114.93      110.10     12.78 o 
   3   1   5     2946.60     2860.51     55.94 o 
   4   1   5      140.46      145.26     21.10 o 
   5   1   5      143.72      168.73     22.44 o 
   6   1   5        4.54       22.01     24.61 o 
   7   1   5        4.89       27.42     45.73 o 
  -8   2   5       95.68      119.62     25.87 o 
  -7   2   5       20.85       25.07     17.53 o 
  -6   2   5       55.90       46.78     19.61 o 
  -5   2   5        9.07       64.47     18.35 o 
  -4   2   5     1514.73     1633.54     47.66 o 
  -3   2   5       52.73       65.44      6.02 o 
  -2   2   5     4018.49     4289.97    183.43 o 
  -1   2   5      953.99     1026.17     23.11 o 
   0   2   5     2117.98     2122.21    117.59 o 
   1   2   5     3334.57     3324.32    133.73 o 
   2   2   5      127.49      133.25     14.04 o 
   3   2   5        3.65        2.78     25.45 o 
   4   2   5      245.47      272.36     22.70 o 
   5   2   5      199.96      197.37     26.05 o 
   6   2   5        0.24        8.39     21.97 o 
   7   2   5       27.67       31.78     22.68 o 
  -8   3   5       10.84       32.94     25.26 o 
  -7   3   5        5.20       17.22     20.06 o 
  -6   3   5       37.23       59.67     19.43 o 
  -5   3   5      112.89      148.61     18.88 o 
  -4   3   5       28.13       57.65      8.73 o 
  -3   3   5        3.39       35.03     11.36 o 
  -2   3   5     1534.55     1639.12     31.39 o 
  -1   3   5      205.78      223.95     16.27 o 
   0   3   5     1993.15     2074.10    139.38 o 
   1   3   5      399.31      403.14     18.37 o 
   2   3   5      859.83      857.62     22.38 o 
   3   3   5      410.09      424.18     24.75 o 
   4   3   5      361.36      327.41     25.26 o 
   5   3   5       21.48       49.53     24.97 o 
   6   3   5       26.70       40.94     23.03 o 
  -8   4   5       13.83       31.92     21.65 o 
  -7   4   5      101.33      129.75     22.25 o 
  -6   4   5      197.91      164.26     20.58 o 
  -5   4   5      517.64      503.49     22.51 o 
  -4   4   5      172.41      192.45     17.33 o 
  -3   4   5      136.31      108.03     26.40 o 
  -2   4   5        7.97       15.35     14.60 o 
  -1   4   5     1483.96     1463.91     78.20 o 
   0   4   5       24.85       45.56     16.41 o 
   1   4   5      254.37      263.24     18.89 o 
   2   4   5        9.66       10.54     16.60 o 
   3   4   5      113.12      133.88     22.62 o 
   4   4   5       40.46       40.22     21.85 o 
   5   4   5       92.84      106.29     25.51 o 
   6   4   5        3.19        9.55     26.18 o 
  -8   5   5        8.20       37.55     32.25 o 
  -7   5   5        1.40       33.61     32.16 o 
  -6   5   5      116.33      117.35     35.82 o 
  -5   5   5      596.32      531.04     31.53 o 
  -4   5   5      727.19      675.17     37.89 o 
  -3   5   5      297.99      276.85     33.96 o 
  -2   5   5      304.15      246.41     22.28 o 
  -1   5   5      737.52      781.35     22.75 o 
   0   5   5      483.30      479.72     18.38 o 
   1   5   5      659.14      654.93     28.26 o 
   2   5   5      170.24      156.30     19.24 o 
   3   5   5      631.10      592.93     39.47 o 
   4   5   5       12.50       32.07     21.27 o 
   5   5   5        1.08        5.07     22.07 o 
   6   5   5       14.82       34.22     26.94 o 
  -8   6   5       23.45       50.14     34.73 o 
  -7   6   5      215.65      195.30     37.54 o 
  -6   6   5      152.91      145.20     37.65 o 
  -5   6   5      186.89      170.98     34.91 o 
  -4   6   5      111.58      133.55     35.73 o 
  -3   6   5     1182.16     1081.70     33.07 o 
  -2   6   5      443.61      432.47     36.56 o 
  -1   6   5       36.36       59.71     17.39 o 
   0   6   5       39.35       43.67     19.10 o 
   1   6   5      354.09      368.11     18.37 o 
   2   6   5       11.30       16.98     19.14 o 
   3   6   5       48.13       15.01     34.66 o 
   4   6   5       96.16       63.28     23.66 o 
   5   6   5        8.48       49.66     25.94 o 
  -8   7   5        6.22       22.21     36.86 o 
  -7   7   5        0.95        0.28     37.69 o 
  -6   7   5      155.17      150.02     40.34 o 
  -5   7   5      580.17      544.53     44.44 o 
  -4   7   5       52.79       70.40     25.36 o 
  -3   7   5       11.22       35.67     27.45 o 
  -2   7   5      202.47      194.99     34.61 o 
  -1   7   5      982.51      985.32     48.50 o 
   0   7   5       38.75       53.02     23.43 o 
   1   7   5      374.93      365.08     19.23 o 
   2   7   5      626.53      605.81     45.02 o 
   3   7   5      339.42      335.10     41.50 o 
   4   7   5       35.99       48.47     24.44 o 
   5   7   5        5.44       27.49     25.82 o 
  -7   8   5        0.13       23.92     40.17 o 
  -6   8   5       10.35       50.29     34.67 o 
  -5   8   5        6.20        2.42     34.36 o 
  -4   8   5      713.24      683.64     42.68 o 
  -3   8   5       29.53       52.46     31.34 o 
  -2   8   5       23.81       25.81     33.51 o 
  -1   8   5       14.67       32.53     19.26 o 
   0   8   5      736.79      693.28     53.74 o 
   1   8   5       15.64       23.44     16.92 o 
   2   8   5       49.53       62.24     35.36 o 
   3   8   5       10.11        7.48     38.09 o 
   4   8   5       40.93       40.54     41.01 o 
  -7   9   5       37.99       36.97     40.10 o 
  -6   9   5       70.32       64.92     40.32 o 
  -5   9   5       12.02       41.67     24.20 o 
  -4   9   5       16.22       25.87     34.32 o 
  -3   9   5      636.14      657.72     46.44 o 
  -2   9   5      223.76      241.94     34.11 o 
  -1   9   5      125.25      158.44     22.60 o 
   0   9   5        0.10       12.61     22.59 o 
   1   9   5      170.54      179.94     19.95 o 
   2   9   5      120.04      148.03     40.52 o 
   3   9   5        3.11        0.00     39.24 o 
  -7  10   5        0.67       47.72     42.19 o 
  -6  10   5       19.75       23.11     37.04 o 
  -5  10   5      162.22      193.75     29.85 o 
  -4  10   5       48.57       51.00     37.42 o 
  -3  10   5       10.33        8.62     31.21 o 
  -2  10   5      228.56      217.82     35.93 o 
  -1  10   5      177.65      192.37     24.72 o 
   0  10   5        0.57       17.74     22.46 o 
   1  10   5        1.10        8.03     18.92 o 
   2  10   5       36.06       71.80     41.04 o 
  -5  11   5       59.30       76.35     28.27 o 
  -4  11   5      149.77      201.19     45.21 o 
  -3  11   5       17.37       21.22     33.04 o 
  -2  11   5       55.39       93.38     38.47 o 
  -1  11   5      196.66      207.10     26.72 o 
   0  11   5      232.06      233.80     28.47 o 
   1  11   5        8.07       22.66     25.12 o 
  -5  12   5       13.29       51.82     30.74 o 
  -4  12   5        0.50       21.68     41.90 o 
  -3  12   5      126.51      152.03     44.85 o 
  -2  12   5       45.10       68.85     39.61 o 
  -1  12   5        0.41       18.09     24.75 o 
   0  12   5       20.74       28.29     26.61 o 
   0 -16   6       46.21       56.79     29.27 o 
   1 -16   6        6.36       12.96     43.87 o 
   2 -16   6        0.13        8.25     46.85 o 
   3 -16   6        0.04        4.09     40.75 o 
   4 -16   6        1.06       49.13     45.39 o 
  -2 -15   6       89.55      106.18     30.51 o 
  -1 -15   6       12.45       24.95     26.21 o 
   0 -15   6       22.90       39.38     26.65 o 
   1 -15   6      158.44      152.69     27.37 o 
   2 -15   6       27.74       11.63     37.45 o 
   3 -15   6        3.96        0.00     44.06 o 
   4 -15   6       85.35      116.20     44.95 o 
   5 -15   6        2.15        0.00     42.72 o 
  -3 -14   6        0.10       25.97     20.22 o 
  -2 -14   6       41.23       33.91     35.33 o 
  -1 -14   6       85.14       68.85     34.24 o 
   0 -14   6        2.66        3.30     30.79 o 
   1 -14   6       24.37       25.72     31.87 o 
   2 -14   6      119.64      123.97     24.69 o 
   3 -14   6      310.35      375.46     43.36 o 
   4 -14   6       11.45       18.85     39.69 o 
   5 -14   6       83.29       57.81     34.76 o 
   6 -14   6        0.61       16.40     35.86 o 
  -4 -13   6        9.68       36.52     24.31 o 
  -3 -13   6       88.52       72.92     21.89 o 
  -2 -13   6       25.69       43.93     33.06 o 
  -1 -13   6       44.98       35.22     31.32 o 
   0 -13   6      724.56      724.85     41.45 o 
   1 -13   6      171.71      196.82     30.85 o 
   2 -13   6       20.97       40.85     28.00 o 
   3 -13   6       50.36       75.20     39.76 o 
   4 -13   6      260.77      325.27     44.29 o 
   5 -13   6       12.52       18.94     35.04 o 
   6 -13   6        4.21       30.74     34.16 o 
  -4 -12   6       58.84       45.38     23.55 o 
  -3 -12   6       93.44      130.57     35.89 o 
  -2 -12   6      166.37      133.19     33.99 o 
  -1 -12   6       30.05       40.32     30.53 o 
   0 -12   6      100.78      111.75     29.86 o 
   1 -12   6      515.45      495.59     34.37 o 
   2 -12   6      300.59      329.26     30.61 o 
   3 -12   6        4.98       19.20     23.42 o 
   4 -12   6       12.13       36.69     35.45 o 
   5 -12   6      120.19      112.57     32.95 o 
   6 -12   6        0.64       12.66     31.45 o 
  -5 -11   6       52.02       41.74     23.81 o 
  -4 -11   6        4.45       16.18     20.00 o 
  -3 -11   6        6.68       45.07     32.43 o 
  -2 -11   6      240.61      208.29     33.63 o 
  -1 -11   6      639.21      593.21     38.00 o 
   0 -11   6       11.13       12.24     26.05 o 
   1 -11   6       54.77       63.60     25.26 o 
   2 -11   6      316.04      321.24     28.02 o 
   3 -11   6      421.60      476.87     28.91 o 
   4 -11   6      174.57      179.47     25.83 o 
   5 -11   6        0.34       42.56     23.99 o 
   6 -11   6       15.87       35.72     24.02 o 
   7 -11   6       20.15       45.74     42.15 o 
  -6 -10   6        1.27       10.92     22.93 o 
  -5 -10   6       18.70       24.94     23.79 o 
  -4 -10   6       80.20       92.35     33.08 o 
  -3 -10   6        4.10       26.61     29.63 o 
  -2 -10   6        8.27       25.90     29.34 o 
  -1 -10   6      123.65      114.44     27.81 o 
   0 -10   6      844.34      870.51     36.25 o 
   1 -10   6      109.89      110.07     23.70 o 
   2 -10   6      411.36      432.06     21.33 o 
   3 -10   6      240.48      257.37     19.82 o 
   4 -10   6      846.22      857.68     34.84 o 
   5 -10   6       74.63       79.65     22.41 o 
   6 -10   6       63.87       88.30     23.66 o 
   7 -10   6        0.08       29.69     38.87 o 
  -6  -9   6       21.61       23.41     23.06 o 
  -5  -9   6      100.46      106.98     23.89 o 
  -4  -9   6       16.07       23.94     29.71 o 
  -3  -9   6      196.02      263.41     32.22 o 
  -2  -9   6      666.88      651.57     35.93 o 
  -1  -9   6       95.84       91.97     25.79 o 
   0  -9   6        5.76        3.25     22.68 o 
   1  -9   6     1192.44     1168.33     25.58 o 
   2  -9   6      344.93      406.76     21.57 o 
   3  -9   6      329.26      336.32     18.09 o 
   4  -9   6      199.64      204.46     36.59 o 
   5  -9   6      254.43      268.47     23.80 o 
   6  -9   6        9.29       29.42     20.90 o 
   7  -9   6       19.70       13.65     38.51 o 
   8  -9   6      105.10      104.16     43.40 o 
  -7  -8   6        0.04       20.68     20.00 o 
  -6  -8   6      149.78      141.39     21.24 o 
  -5  -8   6       76.84       77.26     18.82 o 
  -4  -8   6      108.18      100.18     23.37 o 
  -3  -8   6      145.86      143.36     21.62 o 
  -2  -8   6      749.14      772.47     36.45 o 
  -1  -8   6     1387.82     1389.09     40.28 o 
   0  -8   6      170.83      158.99     16.28 o 
   1  -8   6      334.49      322.18     17.65 o 
   2  -8   6     1162.29     1087.94     23.07 o 
   3  -8   6     1419.15     1300.90     23.44 o 
   4  -8   6      122.25      135.40     33.35 o 
   5  -8   6        0.60       28.51     18.78 o 
   6  -8   6       32.15       29.24     36.13 o 
   7  -8   6       46.44       60.95     38.87 o 
   8  -8   6      190.77      127.57     43.96 o 
  -7  -7   6       22.18       39.24     19.29 o 
  -6  -7   6        2.11       23.36     18.62 o 
  -5  -7   6       62.36       76.36     17.12 o 
  -4  -7   6      117.36      131.53     22.82 o 
  -3  -7   6       28.03       37.15     18.96 o 
  -2  -7   6      277.94      255.19     20.27 o 
  -1  -7   6     1006.38      973.03     27.40 o 
   0  -7   6     2006.52     1980.36     64.64 o 
   1  -7   6      161.21      199.30     18.43 o 
   2  -7   6       96.63       70.35     13.08 o 
   3  -7   6      770.98      795.49     54.05 o 
   4  -7   6      321.22      363.43     25.67 o 
   5  -7   6       16.15       33.69     15.37 o 
   6  -7   6        2.35       38.54     27.92 o 
   7  -7   6       54.69       42.51     24.90 o 
   8  -7   6        1.75        7.76     40.45 o 
  -7  -6   6        9.05       26.73     17.96 o 
  -6  -6   6        1.75       18.13     17.22 o 
  -5  -6   6      146.03      167.24     23.72 o 
  -4  -6   6        6.24       16.07     20.60 o 
  -3  -6   6     1101.55     1023.32     29.36 o 
  -2  -6   6       25.25       21.86     25.32 o 
  -1  -6   6        4.59       11.66     12.32 o 
   0  -6   6       13.21       11.27     18.75 o 
   1  -6   6     4459.42     4579.70     55.04 o 
   2  -6   6      142.12      147.18     11.43 o 
   3  -6   6      729.05      709.83     25.91 o 
   4  -6   6      212.91      213.88     23.49 o 
   5  -6   6        6.95       53.64     17.40 o 
   6  -6   6        8.56       36.68     24.40 o 
   7  -6   6       30.41       45.81     25.53 o 
   8  -6   6        2.00        0.00     39.28 o 
  -7  -5   6      148.75      117.93     20.65 o 
  -6  -5   6       23.41       51.44     17.75 o 
  -5  -5   6       49.17       58.47     22.16 o 
  -4  -5   6      415.87      428.48     37.96 o 
  -3  -5   6        1.32       23.65     29.09 o 
  -2  -5   6      360.66      355.94     12.09 o 
  -1  -5   6      798.57      765.19     16.95 o 
   0  -5   6      746.92      816.13     18.57 o 
   1  -5   6        1.94       21.90     15.15 o 
   2  -5   6      314.53      271.85     18.93 o 
   3  -5   6      556.63      526.98     54.97 o 
   4  -5   6      245.38      217.74     23.25 o 
   5  -5   6      537.51      507.97     27.21 o 
   6  -5   6      128.68      160.65     25.19 o 
   7  -5   6       75.39       93.31     25.70 o 
   8  -5   6       11.80        6.25     38.94 o 
  -8  -4   6      121.85       82.77     29.93 o 
  -7  -4   6      190.88      198.19     20.62 o 
  -6  -4   6        0.50       29.46     17.57 o 
  -5  -4   6      636.85      675.87     44.34 o 
  -4  -4   6     1460.74     1455.25     47.32 o 
  -3  -4   6        1.22       25.83     26.32 o 
  -2  -4   6     1181.34     1210.61     39.60 o 
  -1  -4   6     4909.18     5461.00     50.39 o 
   0  -4   6     8103.38     9040.74    195.98 o 
   1  -4   6      945.56     1011.33     33.65 o 
   2  -4   6      424.99      388.31     20.47 o 
   3  -4   6      378.20      305.82     21.30 o 
   4  -4   6      762.85      775.57     29.54 o 
   5  -4   6       64.10      103.84     23.25 o 
   6  -4   6       70.93      101.75     23.94 o 
   7  -4   6      101.08      105.41     26.29 o 
   8  -4   6        4.17        0.00     39.10 o 
  -8  -3   6       22.56       14.24     26.98 o 
  -7  -3   6       97.37      107.03     18.84 o 
  -6  -3   6        0.29       37.57     21.39 o 
  -5  -3   6        4.36       21.19     30.15 o 
  -4  -3   6      789.27      831.32     38.17 o 
  -3  -3   6     5659.72     6124.69     72.46 o 
  -2  -3   6        0.18        9.73     20.69 o 
  -1  -3   6     1740.25     1957.42     34.68 o 
   0  -3   6     3172.59     3466.50     66.84 o 
   1  -3   6     6597.39     6157.24    506.44 o 
   2  -3   6       80.13       92.35     26.88 o 
   3  -3   6        7.63       37.69     28.22 o 
   4  -3   6      301.44      362.68     25.07 o 
   5  -3   6       33.22       73.12     23.04 o 
   6  -3   6      162.17      163.30     26.16 o 
   7  -3   6       30.21       66.05     25.50 o 
   8  -3   6        0.66       45.08     38.72 o 
  -8  -2   6        6.32       13.83     26.61 o 
  -7  -2   6        8.78       24.48     24.83 o 
  -6  -2   6      290.58      280.86     33.80 o 
  -5  -2   6       60.86       82.72     32.17 o 
  -4  -2   6     1376.99     1047.27    125.11 o 
  -3  -2   6       66.54      115.83     17.94 o 
  -2  -2   6     5296.62     5553.12     64.94 o 
  -1  -2   6      658.13      806.04     25.57 o 
   0  -2   6      103.61      106.89     20.30 o 
   1  -2   6     1461.11     1587.47     39.98 o 
   2  -2   6     5119.23     5089.06     68.17 o 
   3  -2   6       16.18        6.91     26.30 o 
   4  -2   6      300.58      323.17     34.55 o 
   5  -2   6       24.18       37.46     23.01 o 
   6  -2   6       22.80       17.81     24.28 o 
   7  -2   6       28.26       62.86     26.89 o 
  -8  -1   6       41.68       40.62     25.83 o 
  -7  -1   6       18.48       18.81     22.62 o 
  -6  -1   6        1.08       18.36     16.37 o 
  -5  -1   6      354.66      318.80     23.58 o 
  -4  -1   6      882.79      854.41     26.81 o 
  -3  -1   6      785.86      819.05     33.45 o 
  -2  -1   6      755.94      889.23     28.30 o 
  -1  -1   6     1784.14     1728.08     24.81 o 
   0  -1   6     1261.33     1263.07     64.90 o 
   1  -1   6       45.04       35.37     14.59 o 
   2  -1   6      130.91      129.49     17.78 o 
   3  -1   6     2176.43     2246.07     59.76 o 
   4  -1   6      682.79      688.17     27.06 o 
   5  -1   6       48.93       62.92     34.24 o 
   6  -1   6       89.07      104.91     26.11 o 
   7  -1   6        7.97       30.02     26.81 o 
  -8   0   6        7.84       27.03     26.82 o 
  -7   0   6       72.79       70.29     18.26 o 
  -6   0   6       27.05       44.13     17.16 o 
  -5   0   6       61.37       71.60     27.45 o 
  -4   0   6      184.38      188.68     27.10 o 
  -3   0   6      807.67      781.61     34.95 o 
  -2   0   6     1363.27     1447.53     23.79 o 
  -1   0   6      326.10      294.75     11.53 o 
   0   0   6      847.14      786.52     50.13 o 
   1   0   6     4667.32     4589.62    185.67 o 
   2   0   6      870.04     1071.89     35.99 o 
   3   0   6      782.92      771.08     36.52 o 
   4   0   6      177.20      181.62     29.90 o 
   5   0   6      118.74      141.07     23.98 o 
   6   0   6       29.91       49.34     39.88 o 
   7   0   6       59.37       56.35     27.71 o 
  -8   1   6       49.35       55.37     26.39 o 
  -7   1   6      218.39      182.02     19.73 o 
  -6   1   6      106.55      114.36     20.11 o 
  -5   1   6      145.38      188.49     31.84 o 
  -4   1   6       21.94       80.93     30.04 o 
  -3   1   6     2020.42     1950.80     21.46 o 
  -2   1   6      960.15      873.25     30.52 o 
  -1   1   6       73.82       72.10     12.97 o 
   0   1   6      821.56      862.92     63.44 o 
   1   1   6      108.04      182.78     15.63 o 
   2   1   6     2630.41     2638.96     51.24 o 
   3   1   6       40.12       45.85     28.51 o 
   4   1   6      112.20       80.74     31.79 o 
   5   1   6       10.70       11.90     31.04 o 
   6   1   6      254.35      267.52     28.72 o 
   7   1   6      304.78      261.83     50.43 o 
  -8   2   6        9.45        6.20     25.50 o 
  -7   2   6      150.06      127.80     22.70 o 
  -6   2   6      465.49      407.72     40.51 o 
  -5   2   6     1253.49     1242.81     46.52 o 
  -4   2   6      108.04      127.53     29.58 o 
  -3   2   6      984.30      838.81     12.24 o 
  -2   2   6     1554.33     1800.83     92.43 o 
  -1   2   6      152.97      111.83     14.91 o 
   0   2   6     2878.66     3134.78    130.35 o 
   1   2   6      162.51      143.28     17.54 o 
   2   2   6      559.78      568.50     20.24 o 
   3   2   6      486.27      555.81     36.94 o 
   4   2   6       73.88       82.92     31.41 o 
   5   2   6        0.51       10.79     31.09 o 
   6   2   6        6.77       24.51     34.89 o 
  -8   3   6       33.17       36.71     19.85 o 
  -7   3   6       34.70       55.94     30.39 o 
  -6   3   6      199.39      224.19     21.77 o 
  -5   3   6       86.06      132.23     20.13 o 
  -4   3   6     1126.89     1115.03     48.20 o 
  -3   3   6      168.71      171.73     14.60 o 
  -2   3   6      104.84       79.57     18.87 o 
  -1   3   6        0.94       16.11     15.51 o 
   0   3   6      256.94      210.21     18.40 o 
   1   3   6     1087.65      993.35     29.43 o 
   2   3   6       50.02       38.75     17.22 o 
   3   3   6        1.53       36.17     29.57 o 
   4   3   6      104.81      136.47     33.07 o 
   5   3   6        8.60       16.42     33.65 o 
   6   3   6        0.05       30.86     39.18 o 
  -8   4   6        1.42       21.28     31.99 o 
  -7   4   6      235.89      253.98     26.68 o 
  -6   4   6      279.61      257.57     22.60 o 
  -5   4   6      368.40      381.41     33.16 o 
  -4   4   6      130.21      136.71     14.00 o 
  -3   4   6      282.98      280.93     17.59 o 
  -2   4   6      635.14      567.86     21.63 o 
  -1   4   6       12.79       22.76     18.13 o 
   0   4   6      212.97      201.98     20.60 o 
   1   4   6      106.75      112.27     19.11 o 
   2   4   6     1013.34     1030.02     28.00 o 
   3   4   6        7.12       29.20     33.06 o 
   4   4   6       48.16       35.51     34.95 o 
   5   4   6      295.22      259.44     40.95 o 
   6   4   6        0.41       19.47     40.47 o 
  -8   5   6      139.45      185.97     37.65 o 
  -7   5   6        1.86       69.33     34.82 o 
  -6   5   6       28.04       35.23     33.07 o 
  -5   5   6      353.07      350.72     42.12 o 
  -4   5   6       80.67       86.54     15.60 o 
  -3   5   6      196.53      175.43     18.70 o 
  -2   5   6       41.50       54.38     18.93 o 
  -1   5   6      664.59      641.21     24.81 o 
   0   5   6      248.39      275.86     38.86 o 
   1   5   6      662.61      622.82     26.22 o 
   2   5   6        0.96        6.50     19.69 o 
   3   5   6      867.93      888.91     50.34 o 
   4   5   6      102.53       97.54     37.06 o 
   5   5   6       40.92       47.72     37.41 o 
  -8   6   6      179.08      217.02     41.73 o 
  -7   6   6        1.50        0.00     35.57 o 
  -6   6   6       65.16       79.51     40.02 o 
  -5   6   6       56.61       41.15     37.62 o 
  -4   6   6      501.41      470.92     21.21 o 
  -3   6   6      141.72      183.09     23.64 o 
  -2   6   6      191.26      172.27     21.90 o 
  -1   6   6        0.52       17.50     19.83 o 
   0   6   6      294.10      304.42     24.25 o 
   1   6   6      218.23      220.08     23.23 o 
   2   6   6      617.63      588.37     43.54 o 
   3   6   6       11.93        8.29     36.15 o 
   4   6   6       74.26       96.35     38.19 o 
   5   6   6       28.97       46.31     42.50 o 
  -8   7   6       12.19       22.32     38.37 o 
  -7   7   6       33.97       53.04     35.34 o 
  -6   7   6       41.91       61.57     40.51 o 
  -5   7   6      185.71      187.15     43.11 o 
  -4   7   6       91.62      132.24     37.18 o 
  -3   7   6      234.25      265.89     22.40 o 
  -2   7   6      407.98      404.13     20.99 o 
  -1   7   6       68.17       71.57     18.46 o 
   0   7   6      262.71      245.50     24.37 o 
   1   7   6      225.81      244.73     23.82 o 
   2   7   6      377.18      319.25     41.43 o 
   3   7   6        2.01        0.00     37.19 o 
   4   7   6        4.10       48.90     39.43 o 
  -7   8   6       15.27       22.62     39.65 o 
  -6   8   6       74.97       99.44     38.41 o 
  -5   8   6      113.02      156.51     39.49 o 
  -4   8   6        0.81       38.98     32.99 o 
  -3   8   6       95.97       95.02     26.34 o 
  -2   8   6      223.13      227.43     19.44 o 
  -1   8   6      290.25      295.15     21.34 o 
   0   8   6        3.03       19.30     17.78 o 
   1   8   6       29.84       20.73     22.80 o 
   2   8   6        9.93        8.15     35.91 o 
   3   8   6       85.08      114.33     41.25 o 
  -7   9   6        3.22       19.63     40.37 o 
  -6   9   6        0.55       30.61     41.24 o 
  -5   9   6        0.06        1.47     40.10 o 
  -4   9   6      119.70      135.91     43.00 o 
  -3   9   6       16.43       52.57     24.67 o 
  -2   9   6       87.74      103.11     19.33 o 
  -1   9   6       39.53       50.36     19.74 o 
   0   9   6      420.59      458.04     28.10 o 
   1   9   6        6.35       32.03     23.87 o 
   2   9   6       17.94        2.14     36.89 o 
   3   9   6       12.99        0.00     39.91 o 
  -6  10   6        0.16       43.42     40.37 o 
  -5  10   6       14.16       35.26     43.79 o 
  -4  10   6        7.14        0.00     36.90 o 
  -3  10   6      167.96      195.90     21.22 o 
  -2  10   6       51.68       78.45     20.08 o 
  -1  10   6       27.05       28.08     19.99 o 
   0  10   6        0.26       12.00     20.04 o 
   1  10   6       73.83       88.36     38.55 o 
   2  10   6       22.60       28.65     39.90 o 
  -5  11   6       95.39      134.49     48.02 o 
  -4  11   6       23.87       26.14     40.64 o 
  -3  11   6       80.80      103.23     20.73 o 
  -2  11   6      114.02      120.85     21.90 o 
  -1  11   6      128.76      167.22     23.62 o 
   0  11   6       15.21       25.65     21.76 o 
  -3  12   6        0.02       22.12     22.09 o 
  -2  12   6        0.76       10.37     23.59 o 
  -1 -16   7       94.94      108.76     31.50 o 
   0 -16   7        5.62       17.01     27.99 o 
   1 -16   7        8.75       10.62     26.56 o 
   2 -16   7      120.97      133.47     50.40 o 
   3 -16   7      119.20      130.38     48.74 o 
   4 -16   7       10.25        0.00     44.79 o 
  -2 -15   7        2.54        0.00     36.64 o 
  -1 -15   7       19.98       26.51     35.01 o 
   0 -15   7      129.47      116.28     35.98 o 
   1 -15   7        9.62       12.61     31.53 o 
   2 -15   7       50.34       62.51     25.05 o 
   3 -15   7        3.08       20.75     37.88 o 
   4 -15   7       41.32       50.98     44.41 o 
   5 -15   7        8.09       34.55     42.83 o 
  -3 -14   7       63.82       64.97     22.85 o 
  -2 -14   7       36.78       40.29     34.81 o 
  -1 -14   7       34.17       14.15     32.71 o 
   0 -14   7       55.13       61.41     31.61 o 
   1 -14   7      154.05      145.05     32.91 o 
   2 -14   7      234.37      259.54     33.46 o 
   3 -14   7        0.12       35.47     41.74 o 
   4 -14   7       46.19       70.90     39.95 o 
   5 -14   7        1.90        3.08     35.34 o 
   6 -14   7        0.30        8.95     36.34 o 
  -4 -13   7        0.29       26.19     23.86 o 
  -3 -13   7        5.13        1.78     33.52 o 
  -2 -13   7       65.99       54.56     32.98 o 
  -1 -13   7      275.31      287.21     35.07 o 
   0 -13   7       29.38       46.60     29.48 o 
   1 -13   7       64.33       51.30     27.30 o 
   2 -13   7       21.41       37.72     25.67 o 
   3 -13   7      191.38      214.50     28.25 o 
   4 -13   7        2.22       31.27     33.23 o 
   5 -13   7      117.01      125.95     34.84 o 
   6 -13   7       52.68       48.07     34.14 o 
  -5 -12   7       31.03       35.38     29.07 o 
  -4 -12   7       40.07       70.52     23.97 o 
  -3 -12   7       23.69       19.94     33.03 o 
  -2 -12   7       27.41       25.45     30.48 o 
  -1 -12   7       38.18       20.79     28.66 o 
   0 -12   7      330.70      302.02     32.26 o 
   1 -12   7      216.92      235.30     29.18 o 
   2 -12   7       62.13       70.90     24.99 o 
   3 -12   7       19.41       39.37     24.11 o 
   4 -12   7      338.67      345.38     29.01 o 
   5 -12   7       17.26       34.95     26.46 o 
   6 -12   7       71.94       71.68     24.59 o 
   7 -12   7        5.44       61.55     44.13 o 
  -5 -11   7        0.16        4.04     27.56 o 
  -4 -11   7        3.73       35.12     33.20 o 
  -3 -11   7      301.43      349.77     37.13 o 
  -2 -11   7      326.27      344.36     35.90 o 
  -1 -11   7       28.27       26.61     27.40 o 
   0 -11   7       39.38       26.83     26.95 o 
   1 -11   7      684.55      707.87     34.67 o 
   2 -11   7      525.97      542.01     23.61 o 
   3 -11   7      192.40      196.93     21.04 o 
   4 -11   7        0.35       20.44     34.52 o 
   5 -11   7      326.75      339.70     57.18 o 
   6 -11   7       21.88       37.60     22.84 o 
   7 -11   7        3.44       42.38     40.60 o 
  -6 -10   7        6.25       18.01     25.55 o 
  -5 -10   7       81.03       78.99     23.31 o 
  -4 -10   7       60.32       45.41     31.39 o 
  -3 -10   7        5.07        5.29     29.07 o 
  -2 -10   7       36.32       50.34     28.46 o 
  -1 -10   7     1465.11     1500.30     45.77 o 
   0 -10   7        9.05        8.10     24.54 o 
   1 -10   7      165.53      190.22     19.06 o 
   2 -10   7      455.57      482.80     22.16 o 
   3 -10   7      394.28      388.37     20.17 o 
   4 -10   7        5.51       23.62     34.01 o 
   5 -10   7       57.69       81.33     22.65 o 
   6 -10   7        5.20       12.69     21.15 o 
   7 -10   7       32.99       64.96     41.53 o 
  -6  -9   7       44.09       39.97     23.15 o 
  -5  -9   7        3.46       19.81     23.06 o 
  -4  -9   7      131.92      143.43     31.84 o 
  -3  -9   7      245.63      248.77     32.99 o 
  -2  -9   7      161.26      182.58     29.16 o 
  -1  -9   7        3.18        3.86     25.22 o 
   0  -9   7     2873.95     2889.95     35.62 o 
   1  -9   7        5.32       12.19     16.32 o 
   2  -9   7      331.16      378.53     19.70 o 
   3  -9   7      684.11      696.38     21.06 o 
   4  -9   7      189.63      192.75     37.00 o 
   5  -9   7       37.55       54.82     21.71 o 
   6  -9   7      166.23      135.07     39.10 o 
   7  -9   7        0.29       14.15     38.98 o 
  -7  -8   7       44.29       58.90     20.53 o 
  -6  -8   7       26.11       33.33     19.41 o 
  -5  -8   7       37.63       47.54     23.43 o 
  -4  -8   7      125.17      136.54     23.67 o 
  -3  -8   7       86.57       91.04     21.68 o 
  -2  -8   7      679.03      680.95     25.44 o 
  -1  -8   7      251.57      255.37     16.90 o 
   0  -8   7       59.57       59.98     15.68 o 
   1  -8   7      584.22      552.33     20.32 o 
   2  -8   7      973.62      967.27     22.91 o 
   3  -8   7       75.68       82.95     13.82 o 
   4  -8   7      393.02      342.33     39.25 o 
   5  -8   7      205.93      253.19     39.49 o 
   6  -8   7       61.64      115.54     37.33 o 
   7  -8   7        1.39       20.17     26.15 o 
   8  -8   7        4.87        0.48     42.01 o 
  -7  -7   7       22.78       22.08     19.37 o 
  -6  -7   7      173.56      190.33     20.17 o 
  -5  -7   7        7.15       28.78     22.43 o 
  -4  -7   7       20.28       35.15     21.26 o 
  -3  -7   7        3.53        1.04     20.10 o 
  -2  -7   7      802.42      801.96     25.43 o 
  -1  -7   7     2528.91     2486.48     89.34 o 
   0  -7   7      499.79      496.07     25.67 o 
   1  -7   7      127.40      104.15     13.98 o 
   2  -7   7     2246.92     2322.78     28.91 o 
   3  -7   7      616.09      614.46     26.72 o 
   4  -7   7       90.82      112.34     22.32 o 
   5  -7   7      117.70      142.51     34.26 o 
   6  -7   7      291.94      264.25     29.92 o 
   7  -7   7        0.93       10.08     25.83 o 
   8  -7   7        6.23       14.21     42.60 o 
  -7  -6   7       40.54       36.94     19.39 o 
  -6  -6   7       53.34       58.87     19.75 o 
  -5  -6   7     1067.82     1086.79     33.38 o 
  -4  -6   7     1025.37     1102.31     31.57 o 
  -3  -6   7        0.14        1.00     27.32 o 
  -2  -6   7      310.70      309.36     17.59 o 
  -1  -6   7      359.84      341.01     15.38 o 
   0  -6   7     8646.30     9272.25     49.17 o 
   1  -6   7      188.10      218.73     24.97 o 
   2  -6   7      189.60      198.60     20.31 o 
   3  -6   7      634.45      619.60     39.78 o 
   4  -6   7       33.07       58.21     22.77 o 
   5  -6   7      460.23      446.82     27.83 o 
   6  -6   7       23.57       75.70     25.50 o 
   7  -6   7       25.16       33.29     26.50 o 
   8  -6   7       25.83       32.93     42.44 o 
  -7  -5   7      156.05      154.24     20.27 o 
  -6  -5   7       26.99       41.26     18.66 o 
  -5  -5   7      487.41      473.75     43.74 o 
  -4  -5   7      138.20      138.57     35.96 o 
  -3  -5   7     1135.83     1253.03     43.29 o 
  -2  -5   7        1.55        8.79     10.85 o 
  -1  -5   7     1146.36     1323.69     21.26 o 
   0  -5   7     1344.05     1498.57     63.51 o 
   1  -5   7    10894.94    12194.72    134.29 o 
   2  -5   7       37.34       51.01     17.12 o 
   3  -5   7      179.55      161.36     21.19 o 
   4  -5   7        4.67       14.69     22.42 o 
   5  -5   7       69.87       54.47     24.46 o 
   6  -5   7      126.17      160.90     26.88 o 
   7  -5   7       34.20       70.34     26.24 o 
   8  -5   7        0.74        0.00     41.82 o 
  -8  -4   7        0.32       10.94     20.49 o 
  -7  -4   7        3.35       29.64     18.90 o 
  -6  -4   7      301.05      292.27     25.60 o 
  -5  -4   7      219.83      250.83     38.45 o 
  -4  -4   7      727.40      864.74     40.02 o 
  -3  -4   7       65.50       57.44     15.72 o 
  -2  -4   7     1165.73     1107.62     34.30 o 
  -1  -4   7     6242.79     6988.25     61.74 o 
   0  -4   7      265.98      290.34     14.19 o 
   1  -4   7      361.35      344.20     24.01 o 
   2  -4   7      634.08      548.60     34.67 o 
   3  -4   7      300.31      296.81     22.47 o 
   4  -4   7       80.53       81.67     22.88 o 
   5  -4   7       69.28      101.32     25.04 o 
   6  -4   7       31.28       76.32     25.85 o 
   7  -4   7       14.07       35.46     26.62 o 
  -8  -3   7       88.26       74.18     28.99 o 
  -7  -3   7        3.87       23.92     25.20 o 
  -6  -3   7       26.10       77.18     36.73 o 
  -5  -3   7      308.07      295.55     37.63 o 
  -4  -3   7      205.47      185.31     30.16 o 
  -3  -3   7      293.84      279.92     28.08 o 
  -2  -3   7     1000.74     1141.02     35.30 o 
  -1  -3   7      293.21      284.25     18.03 o 
   0  -3   7      926.44      847.45     25.28 o 
   1  -3   7     1965.82     1853.85    184.95 o 
   2  -3   7      134.13      108.88     26.98 o 
   3  -3   7      457.06      436.04     36.63 o 
   4  -3   7      502.88      573.15     42.13 o 
   5  -3   7        8.39       39.86     25.09 o 
   6  -3   7      169.58      227.96     28.48 o 
   7  -3   7       24.80       53.68     27.83 o 
  -8  -2   7       49.64       63.09     28.29 o 
  -7  -2   7      125.98      132.43     27.00 o 
  -6  -2   7       45.84       62.50     35.08 o 
  -5  -2   7       75.38       67.26     21.46 o 
  -4  -2   7      265.97      273.09     22.38 o 
  -3  -2   7      567.61      559.85     23.89 o 
  -2  -2   7     1015.64     1175.30     72.77 o 
  -1  -2   7      476.00      501.38     25.26 o 
   0  -2   7      214.12      208.67     23.27 o 
   1  -2   7     1712.24     1700.47     44.86 o 
   2  -2   7      247.45      308.50     31.22 o 
   3  -2   7      924.29      887.94     40.99 o 
   4  -2   7      247.25      241.44     36.20 o 
   5  -2   7     1187.64     1241.71     54.19 o 
   6  -2   7      237.85      225.31     28.99 o 
   7  -2   7       10.90       47.70     29.65 o 
  -8  -1   7       54.79       70.12     24.66 o 
  -7  -1   7      131.04      126.75     19.08 o 
  -6  -1   7      409.52      394.90     32.89 o 
  -5  -1   7       63.05       78.78     21.47 o 
  -4  -1   7       49.26       60.10     27.89 o 
  -3  -1   7     2403.08     2538.54     53.27 o 
  -2  -1   7     1333.01     1213.65     21.90 o 
  -1  -1   7       81.21      123.58     15.44 o 
   0  -1   7      733.12      712.10     30.93 o 
   1  -1   7      933.99      977.13     24.15 o 
   2  -1   7     1316.91     1396.13     30.15 o 
   3  -1   7     1202.08     1147.24     30.29 o 
   4  -1   7      123.79      123.25     22.46 o 
   5  -1   7        3.77        0.00     36.03 o 
   6  -1   7      189.80      216.01     29.63 o 
   7  -1   7      104.53      115.79     30.22 o 
  -8   0   7       48.13       52.13     26.14 o 
  -7   0   7      117.52      112.12     19.86 o 
  -6   0   7       76.77       91.32     18.82 o 
  -5   0   7      518.59      524.27     38.39 o 
  -4   0   7      776.06      739.92     38.27 o 
  -3   0   7      466.29      429.04     15.78 o 
  -2   0   7       91.77      144.17     13.56 o 
  -1   0   7     1682.33     1619.98     22.68 o 
   0   0   7     1105.43     1003.57     39.97 o 
   1   0   7     1050.76     1111.05     29.51 o 
   2   0   7        5.24       15.67     23.58 o 
   3   0   7      515.98      453.80     34.56 o 
   4   0   7      208.85      210.59     25.20 o 
   5   0   7       92.94       79.28     24.20 o 
   6   0   7       78.79       66.84     42.77 o 
   7   0   7       17.21       41.07     31.12 o 
  -8   1   7       57.10       37.15     25.69 o 
  -7   1   7      221.46      193.99     20.38 o 
  -6   1   7      230.11      239.77     23.49 o 
  -5   1   7        4.64       45.82     30.19 o 
  -4   1   7     1055.51     1042.58     45.58 o 
  -3   1   7     1122.19     1122.22     20.44 o 
  -2   1   7      168.53      170.05     10.44 o 
  -1   1   7        5.21        8.35     13.94 o 
   0   1   7      218.90      167.05     16.46 o 
   1   1   7     2365.30     2306.86    112.62 o 
   2   1   7      669.44      738.99     38.64 o 
   3   1   7        5.74       22.86     27.73 o 
   4   1   7       60.64       51.97     30.16 o 
   5   1   7       86.11       94.95     35.19 o 
   6   1   7        0.49        0.00     26.77 o 
  -8   2   7        5.31       40.02     20.35 o 
  -7   2   7        0.21       39.28     22.20 o 
  -6   2   7      341.22      338.49     23.99 o 
  -5   2   7      141.97      154.24     32.54 o 
  -4   2   7       70.45      139.04     35.51 o 
  -3   2   7      176.70      167.60      9.97 o 
  -2   2   7     1171.31     1083.32     22.36 o 
  -1   2   7      424.88      407.18     18.90 o 
   0   2   7      548.90      518.51     22.51 o 
   1   2   7      129.90      143.78     21.94 o 
   2   2   7     1544.36     1542.90     29.66 o 
   3   2   7       39.75       57.73     32.55 o 
   4   2   7      138.56      126.84     34.55 o 
   5   2   7       74.83       75.94     38.26 o 
   6   2   7       24.59       20.21     38.55 o 
  -8   3   7        0.94       27.59     20.27 o 
  -7   3   7       78.54       80.26     22.11 o 
  -6   3   7      135.72      144.33     21.44 o 
  -5   3   7      524.28      538.80     42.05 o 
  -4   3   7       20.95       70.98     35.69 o 
  -3   3   7      243.62      234.24     16.25 o 
  -2   3   7       40.82       43.94     16.77 o 
  -1   3   7     1408.71     1340.57     54.02 o 
   0   3   7      538.50      501.42     22.91 o 
   1   3   7      293.32      309.06     38.86 o 
   2   3   7        0.06        6.09     17.46 o 
   3   3   7      192.50      228.66     36.07 o 
   4   3   7       82.88      106.50     34.89 o 
   5   3   7      202.31      179.39     38.81 o 
   6   3   7      101.56      107.91     40.34 o 
  -8   4   7      112.66      140.06     37.24 o 
  -7   4   7       31.98       82.11     34.80 o 
  -6   4   7      625.94      672.07     47.75 o 
  -5   4   7       79.20       79.33     37.64 o 
  -4   4   7      209.63      220.71     36.63 o 
  -3   4   7      522.87      485.18     21.44 o 
  -2   4   7      238.11      249.26     20.63 o 
  -1   4   7       63.54       68.52     19.44 o 
   0   4   7      838.25      837.36     27.89 o 
   1   4   7      426.54      418.00     24.65 o 
   2   4   7        4.76        0.66     19.11 o 
   3   4   7       64.34       84.51     33.10 o 
   4   4   7      585.40      555.43     45.01 o 
   5   4   7       62.81       97.70     39.80 o 
  -8   5   7      232.16      242.35     40.80 o 
  -7   5   7      232.33      226.32     39.02 o 
  -6   5   7      155.10      166.50     41.61 o 
  -5   5   7      175.38      190.03     41.25 o 
  -4   5   7      183.68      178.25     41.02 o 
  -3   5   7      394.35      393.45     21.80 o 
  -2   5   7      560.12      536.35     25.34 o 
  -1   5   7        6.86       19.01     20.21 o 
   0   5   7       62.59       63.08     21.78 o 
   1   5   7        1.02        0.00     20.33 o 
   2   5   7      738.64      733.51     47.44 o 
   3   5   7       16.95       50.35     34.16 o 
   4   5   7       80.09       97.71     37.14 o 
   5   5   7        4.03       19.98     38.86 o 
  -8   6   7       12.27       16.42     39.83 o 
  -7   6   7       95.54      131.17     41.46 o 
  -6   6   7        0.11       11.37     35.21 o 
  -5   6   7      141.50      129.14     42.17 o 
  -4   6   7       36.70       47.89     38.75 o 
  -3   6   7       52.23       85.19     19.92 o 
  -2   6   7       38.06       59.53     20.77 o 
  -1   6   7      687.27      730.73     28.91 o 
   0   6   7        2.07        1.73     22.24 o 
   1   6   7      178.69      158.39     23.57 o 
   2   6   7       22.53        9.40     34.46 o 
   3   6   7      244.93      231.24     41.68 o 
   4   6   7       10.03       24.57     39.84 o 
  -7   7   7        4.23       52.00     43.25 o 
  -6   7   7      199.59      254.37     44.69 o 
  -5   7   7       14.65       29.01     41.00 o 
  -4   7   7       44.49       59.77     39.08 o 
  -3   7   7       47.88       82.22     26.29 o 
  -2   7   7       10.71       15.35     21.72 o 
  -1   7   7       42.92       80.72     22.05 o 
   0   7   7      209.64      209.30     25.66 o 
   1   7   7      105.32      142.99     25.56 o 
   2   7   7       66.87       37.63     37.05 o 
   3   7   7        4.67        6.09     39.89 o 
   4   7   7       12.84       39.29     41.50 o 
  -7   8   7       21.58       45.49     43.11 o 
  -6   8   7       37.87       39.88     42.27 o 
  -5   8   7       30.51       39.54     43.25 o 
  -4   8   7        8.88       19.17     41.41 o 
  -3   8   7      134.88      159.12     23.69 o 
  -2   8   7       82.94      107.67     23.37 o 
  -1   8   7       67.99       83.25     24.38 o 
   0   8   7       44.24       59.82     23.78 o 
   1   8   7       97.24      108.17     24.79 o 
   2   8   7      327.97      299.57     44.75 o 
   3   8   7        3.36        0.80     40.82 o 
  -6   9   7      105.76       89.16     46.98 o 
  -5   9   7       32.05       17.26     45.18 o 
  -4   9   7       45.45       59.01     39.25 o 
  -3   9   7      138.72      161.18     23.90 o 
  -2   9   7       28.14       39.27     23.33 o 
  -1   9   7      140.48      159.58     25.58 o 
   0   9   7       19.42       33.00     25.72 o 
   1   9   7       40.55       69.15     38.78 o 
  -5  10   7      109.08       96.13     42.74 o 
  -4  10   7      147.57      179.12     47.85 o 
  -3  10   7        1.45       16.12     24.15 o 
  -2  10   7        9.69       21.47     23.99 o 
  -1  10   7        0.79       11.09     24.62 o 
   0  10   7      108.57      109.41     28.67 o 
   1  10   7       17.40       11.81     39.71 o 
  -4  11   7        3.98        0.00     46.54 o 
  -3  11   7       38.15       54.50     26.87 o 
  -2  11   7       34.49       68.57     27.02 o 
  -1  11   7       43.94       50.20     28.64 o 
  -1 -16   8        4.72       21.42     36.21 o 
   0 -16   8       26.98       13.50     35.37 o 
   1 -16   8       39.14       60.74     33.64 o 
   2 -16   8      132.86      104.10     26.45 o 
   3 -16   8        0.08        2.88     47.47 o 
   4 -16   8       53.34       53.54     43.57 o 
  -2 -15   8       11.50       12.03     35.37 o 
  -1 -15   8       38.21       32.21     33.01 o 
   0 -15   8        2.25        0.46     31.91 o 
   1 -15   8       87.25       87.53     32.75 o 
   2 -15   8        3.15       25.83     29.56 o 
   3 -15   8       83.94       97.39     24.35 o 
   4 -15   8       29.32       25.37     43.07 o 
   5 -15   8       33.75       35.76     39.22 o 
  -3 -14   8       18.27       19.50     37.58 o 
  -2 -14   8        8.49        8.57     33.90 o 
  -1 -14   8        4.66        0.00     31.67 o 
   0 -14   8      197.62      205.05     33.44 o 
   1 -14   8      105.56      120.39     30.27 o 
   2 -14   8       24.06       15.51     27.37 o 
   3 -14   8        0.07        3.56     26.93 o 
   4 -14   8       36.39       45.33     36.48 o 
   5 -14   8        5.29       10.89     34.70 o 
   6 -14   8       31.22       30.81     38.05 o 
  -4 -13   8        6.06        9.05     35.84 o 
  -3 -13   8       20.59       36.91     35.53 o 
  -2 -13   8      212.79      191.94     36.42 o 
  -1 -13   8       16.35       11.16     30.72 o 
   0 -13   8       41.16       49.56     28.66 o 
   1 -13   8       86.92       98.64     28.28 o 
   2 -13   8       55.84       91.07     25.02 o 
   3 -13   8       35.04       30.91     25.16 o 
   4 -13   8      139.43      194.84     40.60 o 
   5 -13   8       22.90       20.97     25.20 o 
   6 -13   8      105.47      106.22     34.55 o 
  -5 -12   8       75.18       75.16     25.71 o 
  -4 -12   8        1.17        0.13     34.40 o 
  -3 -12   8       34.11       12.54     32.92 o 
  -2 -12   8       58.55       65.05     31.61 o 
  -1 -12   8      665.66      672.60     40.51 o 
   0 -12   8       67.64       79.92     27.76 o 
   1 -12   8      136.78      185.05     28.48 o 
   2 -12   8      126.47      149.22     20.73 o 
   3 -12   8       20.11       46.82     18.80 o 
   4 -12   8       18.31       45.70     38.70 o 
   5 -12   8      116.00      113.61     25.69 o 
   6 -12   8        4.82       28.53     24.41 o 
   7 -12   8       39.70       65.67     45.17 o 
  -5 -11   8        0.05       25.43     24.06 o 
  -4 -11   8       57.02       57.46     33.38 o 
  -3 -11   8      103.48      107.16     33.00 o 
  -2 -11   8       42.85       43.20     29.93 o 
  -1 -11   8        4.91        0.00     27.66 o 
   0 -11   8       40.69       59.96     26.38 o 
   1 -11   8      461.68      480.64     23.63 o 
   2 -11   8      316.50      323.71     21.33 o 
   3 -11   8      152.95      179.77     19.13 o 
   4 -11   8      235.98      276.14     39.33 o 
   5 -11   8      109.40      114.03     24.92 o 
   6 -11   8       51.76       59.70     23.89 o 
   7 -11   8       33.24       64.28     42.07 o 
  -6 -10   8       44.62       52.43     25.65 o 
  -5 -10   8       23.98       24.34     32.31 o 
  -4 -10   8       48.68       54.09     31.87 o 
  -3 -10   8      182.79      225.97     32.95 o 
  -2 -10   8      114.98      147.39     31.12 o 
  -1 -10   8      166.45      149.73     28.42 o 
   0 -10   8       47.65       50.82     21.43 o 
   1 -10   8      570.22      577.04     22.91 o 
   2 -10   8      422.36      422.46     21.61 o 
   3 -10   8      216.77      190.50     18.06 o 
   4 -10   8       97.58      109.34     36.26 o 
   5 -10   8      236.89      257.54     42.30 o 
   6 -10   8        6.74       15.17     39.87 o 
   7 -10   8       33.01       41.23     42.54 o 
  -6  -9   8       68.97       71.71     20.54 o 
  -5  -9   8      425.29      406.61     29.47 o 
  -4  -9   8       11.78       24.13     22.74 o 
  -3  -9   8      482.73      471.87     26.01 o 
  -2  -9   8      271.42      267.03     30.94 o 
  -1  -9   8     2143.63     2189.71     43.33 o 
   0  -9   8        7.18        1.83     16.78 o 
   1  -9   8      267.24      251.66     19.36 o 
   2  -9   8      812.60      788.25     23.29 o 
   3  -9   8      314.14      329.83     26.46 o 
   4  -9   8      301.33      218.73     37.38 o 
   5  -9   8       69.21       70.72     36.56 o 
   6  -9   8       26.27       13.81     38.89 o 
   7  -9   8        7.92       16.95     40.84 o 
  -6  -8   8       90.75       91.13     20.30 o 
  -5  -8   8      323.66      319.21     27.84 o 
  -4  -8   8      201.86      216.63     35.26 o 
  -3  -8   8      234.68      253.31     24.32 o 
  -2  -8   8       25.16       48.73     19.53 o 
  -1  -8   8      651.58      661.91     20.85 o 
   0  -8   8     3256.27     3335.48     96.34 o 
   1  -8   8      130.95      133.54     16.48 o 
   2  -8   8      198.40      173.19     37.93 o 
   3  -8   8       90.99      124.11     36.96 o 
   4  -8   8        2.98       28.60     23.90 o 
   5  -8   8      107.41      134.82     26.40 o 
   6  -8   8       41.61       42.53     27.53 o 
   7  -8   8        0.04       26.70     27.60 o 
  -7  -7   8       16.14       35.17     19.88 o 
  -6  -7   8        4.50       18.78     23.58 o 
  -5  -7   8      541.30      560.10     41.01 o 
  -4  -7   8      468.44      446.24     26.43 o 
  -3  -7   8     1132.59     1137.77     46.94 o 
  -2  -7   8      891.64      876.12     55.60 o 
  -1  -7   8      202.37      217.18     23.21 o 
   0  -7   8     1169.03     1222.44     33.30 o 
   1  -7   8     2575.19     2656.42     49.15 o 
   2  -7   8     1500.64     1517.71     48.51 o 
   3  -7   8      798.88      725.33     39.88 o 
   4  -7   8      161.41      160.22     24.81 o 
   5  -7   8       20.09       42.03     25.06 o 
   6  -7   8       49.83       85.29     27.07 o 
   7  -7   8        3.77        5.81     27.71 o 
  -7  -6   8        7.86       21.64     18.57 o 
  -6  -6   8      298.77      284.26     49.71 o 
  -5  -6   8      153.41      193.80     24.53 o 
  -4  -6   8      251.12      272.39     36.79 o 
  -3  -6   8      137.05      150.68     33.28 o 
  -2  -6   8      291.98      286.70     14.77 o 
  -1  -6   8      440.78      452.18     17.55 o 
   0  -6   8      143.90      178.43     15.29 o 
   1  -6   8      803.47      852.25     24.78 o 
   2  -6   8      530.45      520.39     24.13 o 
   3  -6   8      630.23      616.34     32.78 o 
   4  -6   8      126.06      123.08     25.14 o 
   5  -6   8      130.14      168.40     28.35 o 
   6  -6   8      139.40      158.99     27.94 o 
   7  -6   8       15.41       42.93     27.85 o 
  -7  -5   8       21.64       31.87     19.82 o 
  -6  -5   8       74.91       58.21     38.10 o 
  -5  -5   8      173.41      179.16     39.07 o 
  -4  -5   8      285.08      360.17     36.60 o 
  -3  -5   8        0.96       18.84     11.14 o 
  -2  -5   8      669.30      619.13     17.23 o 
  -1  -5   8        1.90       23.24     13.30 o 
   0  -5   8     4559.85     4954.55     41.31 o 
   1  -5   8       13.39       20.43     24.38 o 
   2  -5   8      509.74      483.64     24.40 o 
   3  -5   8      922.66      844.12     29.88 o 
   4  -5   8     1116.59     1122.07     33.84 o 
   5  -5   8      314.99      343.10     57.63 o 
   6  -5   8       15.83       56.69     27.10 o 
   7  -5   8       84.17       78.35     28.64 o 
  -8  -4   8       21.76       19.25     19.41 o 
  -7  -4   8      128.24      144.23     20.07 o 
  -6  -4   8       33.61       55.77     37.42 o 
  -5  -4   8       32.35       58.07     33.52 o 
  -4  -4   8      451.13      512.16     39.28 o 
  -3  -4   8      475.27      460.35     32.70 o 
  -2  -4   8     1012.10     1049.23     35.56 o 
  -1  -4   8        2.85       12.80     13.97 o 
   0  -4   8      189.86      179.46     24.06 o 
   1  -4   8     1208.67      935.38     74.40 o 
   2  -4   8       85.90       69.23     27.41 o 
   3  -4   8       94.88      112.48     31.62 o 
   4  -4   8      145.37      167.05     29.18 o 
   5  -4   8     1289.75     1347.18     50.12 o 
   6  -4   8      256.63      251.21     30.01 o 
   7  -4   8       54.69       68.09     29.37 o 
  -8  -3   8       46.10       57.00     19.99 o 
  -7  -3   8       12.13       34.53     25.44 o 
  -6  -3   8      184.07      189.59     39.40 o 
  -5  -3   8      260.07      272.18     36.09 o 
  -4  -3   8      301.37      311.92     36.41 o 
  -3  -3   8       20.27       57.92     28.53 o 
  -2  -3   8      814.57      687.51     33.21 o 
  -1  -3   8      652.22      729.80     29.58 o 
   0  -3   8       19.58       24.17     22.70 o 
   1  -3   8      763.14      819.20     37.01 o 
   2  -3   8     1518.54     1464.61     48.87 o 
   3  -3   8      397.11      446.34     41.29 o 
   4  -3   8       53.48       98.86     37.17 o 
   5  -3   8      365.26      345.04     35.30 o 
   6  -3   8      189.19      194.45     29.74 o 
   7  -3   8       14.59       37.77     30.12 o 
  -8  -2   8      174.85      135.22     39.06 o 
  -7  -2   8       72.67       86.32     26.53 o 
  -6  -2   8       18.43       23.66     34.46 o 
  -5  -2   8      245.06      218.74     31.80 o 
  -4  -2   8      365.33      362.80     25.47 o 
  -3  -2   8       28.72       68.20     26.63 o 
  -2  -2   8       17.67       21.73     14.27 o 
  -1  -2   8     1518.04     1727.17     29.10 o 
   0  -2   8     2424.03     2746.70     50.74 o 
   1  -2   8       96.98      114.48     29.56 o 
   2  -2   8        5.36       19.99     29.05 o 
   3  -2   8        3.67       12.67     32.56 o 
   4  -2   8      711.55      773.22     46.44 o 
   5  -2   8        0.12       10.82     36.53 o 
   6  -2   8      130.69      128.66     30.16 o 
   7  -2   8       32.98       42.77     31.92 o 
  -8  -1   8        0.40       24.03     26.61 o 
  -7  -1   8      203.68      198.74     20.53 o 
  -6  -1   8      109.17       89.72     23.48 o 
  -5  -1   8       79.17       69.17     23.16 o 
  -4  -1   8      323.07      346.25     35.18 o 
  -3  -1   8     1246.47     1135.87     44.63 o 
  -2  -1   8       85.78       86.46     17.99 o 
  -1  -1   8     3217.82     3574.36     39.38 o 
   0  -1   8      521.27      542.71     47.92 o 
   1  -1   8     1613.86     1509.45     30.04 o 
   2  -1   8      379.13      382.12     22.96 o 
   3  -1   8       30.20       26.80     21.21 o 
   4  -1   8        0.37        4.20     35.92 o 
   5  -1   8      138.12      147.46     40.17 o 
   6  -1   8        2.26        6.59     40.07 o 
   7  -1   8        1.40       20.81     32.26 o 
  -8   0   8        3.87       15.28     25.66 o 
  -7   0   8        6.99       28.76     19.28 o 
  -6   0   8      119.45      126.51     24.03 o 
  -5   0   8      106.30      151.65     34.96 o 
  -4   0   8       44.55       79.07     33.85 o 
  -3   0   8      125.16      112.28     15.59 o 
  -2   0   8     1797.49     1614.86     27.70 o 
  -1   0   8      452.29      437.73     14.87 o 
   0   0   8     1110.44     1075.72     47.44 o 
   1   0   8      102.41       97.52     14.77 o 
   2   0   8      580.43      548.55     26.73 o 
   3   0   8      277.43      273.91     28.76 o 
   4   0   8      164.59      186.87     25.43 o 
   5   0   8        0.26       13.02     24.21 o 
   6   0   8      105.55      114.87     45.13 o 
  -8   1   8        5.74       12.99     20.59 o 
  -7   1   8       66.14       80.53     19.71 o 
  -6   1   8       10.28        7.17     30.36 o 
  -5   1   8      530.46      551.89     41.97 o 
  -4   1   8      215.04      238.18     36.80 o 
  -3   1   8      729.82      666.11     19.91 o 
  -2   1   8       34.68       45.50     11.23 o 
  -1   1   8     1729.32     1665.08     69.02 o 
   0   1   8      612.96      603.37     22.17 o 
   1   1   8       35.59       32.47     17.60 o 
   2   1   8       18.64       21.38     17.54 o 
   3   1   8      389.03      408.37     36.43 o 
   4   1   8       71.97       88.48     34.76 o 
   5   1   8        0.19        0.00     25.99 o 
   6   1   8        1.01        6.84     28.48 o 
  -8   2   8        7.44       21.83     20.81 o 
  -7   2   8       87.58      112.97     23.12 o 
  -6   2   8      256.57      263.93     39.12 o 
  -5   2   8      164.14      167.62     34.24 o 
  -4   2   8     1455.60     1479.13     52.64 o 
  -3   2   8      574.90      546.37     14.20 o 
  -2   2   8        1.52       24.45     15.04 o 
  -1   2   8       51.65       60.63     16.92 o 
   0   2   8      358.50      329.40     26.90 o 
   1   2   8     1559.41     1576.32     40.56 o 
   2   2   8       11.87       18.87     17.79 o 
   3   2   8       26.82       45.76     32.45 o 
   4   2   8       20.83       16.04     34.29 o 
   5   2   8      236.35      276.45     40.34 o 
   6   2   8       63.15       75.40     31.81 o 
  -8   3   8       34.50       54.51     35.60 o 
  -7   3   8       26.23       47.40     35.06 o 
  -6   3   8     1290.05     1272.69     34.06 o 
  -5   3   8      278.46      262.61     38.18 o 
  -4   3   8      191.66      229.20     38.69 o 
  -3   3   8      284.45      282.70     13.42 o 
  -2   3   8     1285.36     1245.31     27.63 o 
  -1   3   8       84.55       85.84     19.26 o 
   0   3   8      101.27      100.34     19.92 o 
   1   3   8        5.22       15.79     19.57 o 
   2   3   8      301.98      340.75     22.92 o 
   3   3   8      117.01      132.65     34.80 o 
   4   3   8       68.32      100.88     36.24 o 
   5   3   8        4.26       15.40     38.52 o 
  -8   4   8       38.13        0.68     36.01 o 
  -7   4   8      399.71      418.22     43.36 o 
  -6   4   8      131.75      180.68     41.30 o 
  -5   4   8      227.45      231.38     37.57 o 
  -4   4   8        5.32       35.48     34.23 o 
  -3   4   8       39.46       35.71     17.64 o 
  -2   4   8       13.95       27.99     18.60 o 
  -1   4   8      656.19      663.17     26.87 o 
   0   4   8      448.60      436.68     25.63 o 
   1   4   8      297.59      335.68     24.32 o 
   2   4   8       31.08       48.74     33.96 o 
   3   4   8      207.86      202.88     39.72 o 
   4   4   8      231.34      249.75     41.24 o 
   5   4   8       26.26       29.08     40.33 o 
  -8   5   8        3.62        4.61     37.51 o 
  -7   5   8      208.53      195.06     40.28 o 
  -6   5   8       37.03       50.67     36.52 o 
  -5   5   8       85.96       60.59     41.28 o 
  -4   5   8      480.84      502.47     47.52 o 
  -3   5   8      156.65      191.33     21.37 o 
  -2   5   8        3.52        9.17     21.21 o 
  -1   5   8        0.92       10.53     22.38 o 
   0   5   8       85.91      102.58     22.84 o 
   1   5   8      835.10      867.12     31.28 o 
   2   5   8        8.50       13.84     34.80 o 
   3   5   8        2.24       26.22     34.99 o 
   4   5   8       51.30       55.36     41.78 o 
  -7   6   8        3.13       15.31     40.83 o 
  -6   6   8       73.11      104.00     42.80 o 
  -5   6   8       95.89      131.28     43.96 o 
  -4   6   8      198.99      232.15     44.49 o 
  -3   6   8      143.13      165.45     22.14 o 
  -2   6   8       74.06      129.17     22.68 o 
  -1   6   8        8.99        5.53     22.09 o 
   0   6   8      125.54      150.94     24.85 o 
   1   6   8       69.88      102.47     23.40 o 
   2   6   8     1015.34     1080.38     54.11 o 
   3   6   8       11.51       31.85     39.88 o 
   4   6   8        4.61       47.13     40.00 o 
  -7   7   8       17.42       58.71     43.13 o 
  -6   7   8       40.36       67.47     39.69 o 
  -5   7   8      173.19      158.23     45.05 o 
  -4   7   8      111.21       98.85     39.99 o 
  -3   7   8       14.32       21.32     21.58 o 
  -2   7   8       25.35       28.13     23.52 o 
  -1   7   8      361.30      370.48     28.00 o 
   0   7   8       75.92       73.12     25.09 o 
   1   7   8      109.79      116.89     25.02 o 
   2   7   8        0.97        0.00     38.88 o 
   3   7   8      247.62      209.16     44.97 o 
  -6   8   8       42.80       52.06     47.64 o 
  -5   8   8       48.68       89.65     48.17 o 
  -4   8   8      170.47      207.59     41.73 o 
  -3   8   8        0.77        8.29     23.18 o 
  -2   8   8        1.06       19.08     24.70 o 
  -1   8   8       17.90       22.98     25.35 o 
   0   8   8      193.03      230.43     28.25 o 
   1   8   8      169.98      145.34     42.39 o 
   2   8   8      215.95      161.54     45.54 o 
  -6   9   8       21.93       49.27     49.85 o 
  -5   9   8       99.75      120.59     49.24 o 
  -4   9   8       58.25       77.52     46.32 o 
  -3   9   8       25.76       36.48     24.36 o 
  -2   9   8       87.39       90.31     25.49 o 
  -1   9   8       24.54       42.24     24.52 o 
   0   9   8       12.52        9.37     27.27 o 
   1   9   8        5.75       15.28     38.54 o 
  -4  10   8        5.67        9.71     40.92 o 
  -3  10   8      111.73      112.69     27.33 o 
  -2  10   8        6.64       12.61     26.57 o 
  -1  10   8      119.63      155.59     28.83 o 
   0  10   8        7.24        0.00     28.75 o 
  -1 -16   9       10.64        0.78     35.86 o 
   0 -16   9       55.49       61.04     33.98 o 
   1 -16   9       14.41       28.83     33.69 o 
   2 -16   9        4.27       20.08     30.42 o 
   3 -16   9       19.33       49.42     47.03 o 
   4 -16   9        7.72        0.00     40.89 o 
  -2 -15   9      120.90      152.71     39.21 o 
  -1 -15   9        3.77       28.86     32.93 o 
   0 -15   9       53.99       57.86     32.86 o 
   1 -15   9      106.16      104.78     30.89 o 
   2 -15   9        6.26        6.73     30.40 o 
   4 -15   9       27.25       26.96     43.43 o 
   5 -15   9        0.79        4.89     37.16 o 
  -3 -14   9      123.91      130.32     38.52 o 
  -2 -14   9        1.92       10.69     34.08 o 
  -1 -14   9      103.40      132.13     34.05 o 
   0 -14   9       26.86       44.86     31.37 o 
   1 -14   9       61.14       42.05     27.51 o 
   2 -14   9       46.04       39.30     26.71 o 
   3 -14   9       31.76       59.07     27.55 o 
   5 -14   9       38.92       48.92     26.75 o 
  -4 -13   9       27.07       75.67     38.85 o 
  -3 -13   9       34.51       46.02     34.77 o 
  -2 -13   9       90.38       76.94     34.29 o 
  -1 -13   9       34.60       35.97     31.04 o 
   0 -13   9      154.13      169.27     30.71 o 
   1 -13   9       74.63       81.80     28.43 o 
   2 -13   9      285.66      250.79     29.85 o 
   3 -13   9       13.39       29.68     19.13 o 
   4 -13   9      186.32      179.01     41.62 o 
   5 -13   9       53.46       44.07     25.61 o 
   6 -13   9       20.77       42.67     27.11 o 
  -5 -12   9        0.04       17.86     35.23 o 
  -4 -12   9        5.40       27.13     34.15 o 
  -3 -12   9       45.53       35.94     32.68 o 
  -2 -12   9      867.27      825.42     44.10 o 
  -1 -12   9       16.55       35.63     29.32 o 
   0 -12   9       43.84       41.30     27.52 o 
   1 -12   9        1.61       18.74     18.71 o 
   2 -12   9       21.99       36.76     18.62 o 
   3 -12   9      178.05      157.17     20.16 o 
   4 -12   9       69.54       97.92     38.05 o 
   5 -12   9       48.48       54.21     39.12 o 
   6 -12   9        3.67       27.89     25.03 o 
  -5 -11   9       39.97       35.66     34.11 o 
  -4 -11   9        3.96        5.70     32.42 o 
  -3 -11   9      125.13      152.39     34.32 o 
  -2 -11   9      437.99      412.31     37.06 o 
  -1 -11   9       74.54       66.75     28.79 o 
   0 -11   9        0.15       27.22     18.84 o 
   1 -11   9      123.50      137.46     20.26 o 
   2 -11   9       86.92       66.28     19.18 o 
   3 -11   9       10.96       32.85     16.92 o 
   4 -11   9      117.28      100.98     39.06 o 
   5 -11   9       71.82       61.35     39.84 o 
   6 -11   9        7.52       38.33     41.23 o 
   7 -11   9       33.49       65.16     44.74 o 
  -6 -10   9       50.04       40.33     25.38 o 
  -5 -10   9        0.33       12.28     25.07 o 
  -4 -10   9      201.09      229.48     35.18 o 
  -3 -10   9        8.76       29.05     30.15 o 
  -2 -10   9       79.42      111.07     30.96 o 
  -1 -10   9     2101.36     1932.89     59.48 o 
   0 -10   9      330.32      331.06     21.02 o 
   1 -10   9      214.74      226.74     20.43 o 
   2 -10   9      295.85      297.04     20.63 o 
   3 -10   9      199.06      184.21     32.89 o 
   4 -10   9       74.02       53.85     36.74 o 
   5 -10   9        4.65       21.84     36.87 o 
   6 -10   9       47.43       29.34     40.34 o 
   7 -10   9        1.05        7.21     43.27 o 
  -6  -9   9        4.25       27.75     25.27 o 
  -5  -9   9       21.25       34.68     23.34 o 
  -4  -9   9        0.13       18.49     22.14 o 
  -3  -9   9     1008.85     1032.30     45.46 o 
  -2  -9   9        1.91       25.62     20.71 o 
  -1  -9   9      375.26      392.77     20.10 o 
   0  -9   9      131.43      120.31     18.78 o 
   1  -9   9      190.69      184.90     18.86 o 
   2  -9   9      441.08      440.19     38.50 o 
   3  -9   9       28.25       37.72     15.11 o 
   4  -9   9     1011.59      888.14     48.13 o 
   5  -9   9      335.31      266.31     42.93 o 
   6  -9   9       16.91       42.26     28.68 o 
   7  -9   9       13.02       28.62     29.17 o 
  -6  -8   9       59.88       65.08     25.26 o 
  -5  -8   9      104.62      141.34     25.54 o 
  -4  -8   9      103.62      107.17     23.39 o 
  -3  -8   9      337.00      353.57     25.77 o 
  -2  -8   9      162.54      170.04     18.49 o 
  -1  -8   9      864.30      833.70     22.51 o 
   0  -8   9       63.52       86.80     23.17 o 
   1  -8   9       37.94       63.53     26.46 o 
   2  -8   9      586.11      591.26     36.18 o 
   3  -8   9     2458.92     2384.69     70.09 o 
   4  -8   9      244.24      234.60     32.58 o 
   5  -8   9       91.21      130.79     27.02 o 
   6  -8   9       79.04      105.00     28.42 o 
   7  -8   9        3.23        0.00     28.77 o 
  -7  -7   9        1.96       15.00     21.31 o 
  -6  -7   9       12.36       30.03     24.41 o 
  -5  -7   9      198.71      200.28     25.42 o 
  -4  -7   9      631.04      630.66     45.31 o 
  -3  -7   9      477.64      541.72     40.54 o 
  -2  -7   9      218.40      216.70     16.18 o 
  -1  -7   9      254.19      244.43     17.22 o 
   0  -7   9     1964.98     1914.79     28.14 o 
   1  -7   9     1562.06     1647.94     44.81 o 
   2  -7   9      311.71      342.44     32.16 o 
   3  -7   9        1.24       18.43     24.02 o 
   4  -7   9     1409.48     1456.49     82.23 o 
   5  -7   9       93.23      121.30     27.02 o 
   6  -7   9        3.38       28.85     27.76 o 
   7  -7   9        3.37       31.29     28.26 o 
  -7  -6   9       70.41       65.39     21.33 o 
  -6  -6   9       90.11       89.24     25.41 o 
  -5  -6   9       27.33        9.10     36.88 o 
  -4  -6   9       11.13        0.00     36.72 o 
  -3  -6   9      550.40      565.08     37.48 o 
  -2  -6   9      462.61      436.68     17.89 o 
  -1  -6   9        1.62        1.65     14.77 o 
   0  -6   9      619.62      663.72     25.31 o 
   1  -6   9      518.05      411.77     22.58 o 
   2  -6   9      613.19      578.48     26.83 o 
   3  -6   9      103.05       98.28     23.80 o 
   4  -6   9        8.90       26.73     25.28 o 
   5  -6   9      460.91      476.40     32.21 o 
   6  -6   9       35.86       41.01     28.05 o 
   7  -6   9       35.76       27.00     29.00 o 
  -7  -5   9        0.35        2.91     20.22 o 
  -6  -5   9      132.43      106.11     41.29 o 
  -5  -5   9      197.05      251.44     40.01 o 
  -4  -5   9       11.21       48.50     33.98 o 
  -3  -5   9      161.96      179.63     19.33 o 
  -2  -5   9     1143.37     1209.45     39.80 o 
  -1  -5   9     2654.14     2584.63     44.06 o 
   0  -5   9     1455.32     1566.08     25.25 o 
   1  -5   9      126.24      124.65     12.01 o 
   2  -5   9      560.30      497.17     38.26 o 
   3  -5   9      396.60      356.36     26.73 o 
   4  -5   9       91.39       68.15     26.28 o 
   5  -5   9      156.68      131.99     27.52 o 
   6  -5   9      100.88       91.33     29.80 o 
   7  -5   9      122.72      121.17     31.40 o 
  -7  -4   9       35.37       54.99     25.44 o 
  -6  -4   9       50.51       73.06     37.77 o 
  -5  -4   9      117.98      140.65     36.40 o 
  -4  -4   9      311.73      333.37     34.83 o 
  -3  -4   9       84.30       82.34     30.88 o 
  -2  -4   9      362.57      324.65     28.97 o 
  -1  -4   9      578.86      578.32     60.20 o 
   0  -4   9     1424.85     1314.57     70.78 o 
   1  -4   9       14.24       10.67     12.48 o 
   2  -4   9      262.40      214.99     33.45 o 
   3  -4   9      268.17      271.81     38.50 o 
   4  -4   9      429.90      486.44     44.60 o 
   5  -4   9      107.81      141.14     27.41 o 
   6  -4   9       54.22       43.72     28.07 o 
   7  -4   9       12.06       15.96     30.25 o 
  -8  -3   9        3.65       31.44     28.14 o 
  -7  -3   9       47.58       37.19     24.40 o 
  -6  -3   9       51.33       56.84     37.47 o 
  -5  -3   9      111.84       80.48     33.21 o 
  -4  -3   9       23.55       43.66     33.54 o 
  -3  -3   9     1288.55     1302.29     46.11 o 
  -2  -3   9      631.00      669.36     50.02 o 
  -1  -3   9     1360.88     1400.10     38.96 o 
   0  -3   9       18.87        9.80     26.35 o 
   1  -3   9     3841.68     3581.47     64.54 o 
   2  -3   9      216.44      227.50     37.85 o 
   3  -3   9       52.87       68.01     35.48 o 
   4  -3   9       20.76       69.67     40.95 o 
   5  -3   9      102.45      156.52     41.85 o 
   6  -3   9       81.34       92.89     30.78 o 
   7  -3   9        7.62       22.06     31.95 o 
  -8  -2   9        0.26       23.19     27.55 o 
  -7  -2   9        1.47        7.78     24.18 o 
  -6  -2   9       40.56       50.98     37.69 o 
  -5  -2   9       91.27      110.43     24.74 o 
  -4  -2   9      109.36      107.34     23.36 o 
  -3  -2   9        0.36       56.70     32.48 o 
  -2  -2   9     1495.63     1369.21     28.10 o 
  -1  -2   9      626.03      661.61     65.63 o 
   0  -2   9      657.00      779.15     36.34 o 
   1  -2   9       34.90       43.89     28.74 o 
   2  -2   9     1444.33     1490.19     53.37 o 
   3  -2   9      107.53      101.27     37.59 o 
   4  -2   9       80.47       69.61     38.26 o 
   5  -2   9       11.23       13.24     38.84 o 
   6  -2   9       70.62      113.42     32.09 o 
  -8  -1   9        5.03       31.70     26.96 o 
  -7  -1   9       54.68       59.23     20.00 o 
  -6  -1   9       72.46       86.98     25.89 o 
  -5  -1   9      227.81      276.15     38.75 o 
  -4  -1   9      591.38      555.30     38.73 o 
  -3  -1   9       38.15       65.16     17.61 o 
  -2  -1   9      154.35      127.51     17.45 o 
  -1  -1   9      954.13     1005.13     27.15 o 
   0  -1   9     1790.44     1769.05     54.86 o 
   1  -1   9        1.46        2.61     18.55 o 
   2  -1   9       29.93       19.47     19.58 o 
   3  -1   9      271.14      241.04     25.24 o 
   4  -1   9      129.87      190.18     42.31 o 
   5  -1   9        9.63       38.19     39.06 o 
   6  -1   9        9.13        9.33     42.05 o 
  -8   0   9       26.78       52.16     20.80 o 
  -7   0   9      118.66      118.06     20.70 o 
  -6   0   9       54.87       81.45     33.19 o 
  -5   0   9       11.53       62.48     35.79 o 
  -4   0   9      743.06      748.10     43.51 o 
  -3   0   9     1653.58     1674.05     29.34 o 
  -2   0   9      196.54      213.54     19.25 o 
  -1   0   9      236.20      247.37     15.01 o 
   0   0   9        5.24       14.41     14.70 o 
   1   0   9      932.95      893.12     22.78 o 
   2   0   9      233.78      233.29     24.24 o 
   3   0   9      116.19      107.11     25.09 o 
   4   0   9       13.73       16.97     24.87 o 
   5   0   9       98.84      113.47     44.84 o 
   6   0   9       38.74       38.95     44.05 o 
  -8   1   9       68.42       72.29     21.72 o 
  -7   1   9        1.41       33.17     20.71 o 
  -6   1   9      164.24      181.32     38.85 o 
  -5   1   9       31.69       92.46     33.69 o 
  -4   1   9     1336.03     1268.96     53.02 o 
  -3   1   9       57.72       73.84     16.68 o 
  -2   1   9     1045.98      992.75     25.33 o 
  -1   1   9      432.28      423.44     17.59 o 
   0   1   9      684.01      667.13     52.65 o 
   1   1   9       13.57       25.76     18.51 o 
   2   1   9      627.15      621.76     38.86 o 
   3   1   9      141.24      119.18     32.42 o 
   4   1   9        8.73       13.43     26.28 o 
   5   1   9       14.20       12.27     27.32 o 
   6   1   9      110.17      172.27     54.04 o 
  -8   2   9        0.90       30.82     27.79 o 
  -7   2   9        5.29       40.75     23.46 o 
  -6   2   9      247.09      248.43     40.34 o 
  -5   2   9      892.88      860.10     48.06 o 
  -4   2   9      699.78      709.25     47.56 o 
  -3   2   9      103.70      100.47     12.33 o 
  -2   2   9        0.39       17.28     13.62 o 
  -1   2   9      515.85      532.23     40.51 o 
   0   2   9     1977.77     1933.39     42.94 o 
   1   2   9       73.42       56.88     20.24 o 
   2   2   9        3.80       18.19     20.58 o 
   3   2   9      170.64      192.64     35.92 o 
   4   2   9      106.33      122.52     39.55 o 
   5   2   9       16.34       26.70     39.23 o 
  -8   3   9        8.56        0.00     38.34 o 
  -7   3   9      280.16      271.03     40.54 o 
  -6   3   9       47.46       71.56     37.93 o 
  -5   3   9      850.08      885.23     53.57 o 
  -4   3   9       81.00      140.08     36.38 o 
  -3   3   9      398.94      429.07     16.46 o 
  -2   3   9       31.28       60.55     18.62 o 
  -1   3   9       42.72       59.06     19.51 o 
   0   3   9      328.89      375.08     33.84 o 
   1   3   9     1382.95     1435.82     35.02 o 
   2   3   9       25.25       43.78     33.53 o 
   3   3   9        0.40       25.51     34.24 o 
   4   3   9       34.00       45.05     36.52 o 
   5   3   9       12.16        8.46     42.51 o 
  -7   4   9       19.40       25.62     38.95 o 
  -6   4   9       95.00      123.55     39.86 o 
  -5   4   9       11.87       29.10     40.10 o 
  -4   4   9       20.44       25.64     33.28 o 
  -3   4   9       76.09      103.36     18.87 o 
  -2   4   9     1192.88     1238.14     31.63 o 
  -1   4   9      115.74      109.77     21.59 o 
   0   4   9       30.98       67.02     21.32 o 
   1   4   9       18.07       23.59     20.61 o 
   2   4   9      756.92      741.67     45.86 o 
   3   4   9      180.00      197.58     38.32 o 
   4   4   9       20.94       23.56     39.54 o 
  -7   5   9        2.20       21.83     38.72 o 
  -6   5   9       35.06       60.86     41.58 o 
  -5   5   9      202.08      216.33     42.30 o 
  -4   5   9       50.59       77.73     40.56 o 
  -3   5   9        7.71       15.53     19.65 o 
  -2   5   9      173.55      160.84     30.96 o 
  -1   5   9      297.45      343.48     33.54 o 
   0   5   9      113.45      130.06     23.83 o 
   1   5   9      734.59      698.65     49.72 o 
   2   5   9        2.94       12.49     36.76 o 
   3   5   9      141.22      169.28     43.65 o 
   4   5   9       82.92      106.46     42.68 o 
  -7   6   9        0.20       12.38     38.95 o 
  -6   6   9       52.44       81.15     43.89 o 
  -5   6   9       48.14       56.52     43.29 o 
  -4   6   9      157.75      163.31     41.49 o 
  -3   6   9       77.86       85.03     22.28 o 
  -2   6   9        3.25       12.77     22.99 o 
  -1   6   9       19.47       46.24     23.95 o 
   0   6   9       94.71       91.22     25.27 o 
   1   6   9      187.06      181.60     27.67 o 
   2   6   9      275.55      266.83     40.41 o 
   3   6   9       29.35       40.61     39.77 o 
  -6   7   9      107.22      119.17     48.76 o 
  -5   7   9       17.68       12.60     44.55 o 
  -4   7   9      134.22      166.45     47.79 o 
  -3   7   9       81.75       96.85     22.98 o 
  -2   7   9      331.10      407.27     28.40 o 
  -1   7   9        3.30       15.85     24.84 o 
   0   7   9       33.46       38.96     33.60 o 
   1   7   9       85.46       59.03     40.99 o 
   2   7   9       25.67       24.51     38.01 o 
  -6   8   9        0.08        4.44     47.80 o 
  -5   8   9      202.02      234.97     52.64 o 
  -4   8   9        5.28       29.94     46.25 o 
  -3   8   9      363.32      337.89     28.18 o 
  -2   8   9      105.27       89.20     25.78 o 
  -1   8   9      198.01      207.49     28.52 o 
   0   8   9       58.35       70.46     27.55 o 
   1   8   9        2.60        0.00     40.30 o 
  -5   9   9        4.43       40.08     49.28 o 
  -4   9   9       60.19       85.47     48.37 o 
  -3   9   9       15.20       23.75     25.97 o 
  -2   9   9       21.16       15.87     26.58 o 
  -1   9   9       12.70       22.04     26.88 o 
   0   9   9      160.08      165.09     29.70 o 
  -1 -16  10      115.92      124.41     37.51 o 
   0 -16  10       29.71       29.07     33.73 o 
   1 -16  10       84.54       59.28     32.70 o 
   2 -16  10       11.77       24.18     31.38 o 
  -2 -15  10       14.92       21.65     35.46 o 
  -1 -15  10        0.33       14.67     33.49 o 
   0 -15  10      110.69      106.17     32.79 o 
   1 -15  10       97.39      103.85     31.55 o 
   2 -15  10      206.15      154.31     29.99 o 
   5 -15  10       36.77       52.96     43.54 o 
  -3 -14  10       27.08       11.32     36.22 o 
  -2 -14  10      125.69      139.27     35.91 o 
  -1 -14  10       17.61       39.07     32.21 o 
   0 -14  10      165.32      159.00     33.09 o 
   1 -14  10        2.05        0.00     27.05 o 
   2 -14  10       35.76       36.36     25.66 o 
   3 -14  10      134.62      154.84     39.93 o 
   4 -14  10       19.70       49.60     39.76 o 
   5 -14  10        0.35       16.25     27.73 o 
  -4 -13  10       10.46       51.06     37.15 o 
  -3 -13  10       50.61       59.01     35.15 o 
  -2 -13  10       89.07       78.58     33.80 o 
  -1 -13  10      255.86      289.83     35.62 o 
   0 -13  10       10.59        3.48     28.75 o 
   1 -13  10        4.06       13.71     27.30 o 
   2 -13  10       62.71       62.38     21.29 o 
   3 -13  10        1.43        8.15     36.85 o 
   4 -13  10      106.93      110.34     40.93 o 
   5 -13  10        0.78       15.84     39.53 o 
   6 -13  10        0.43       10.97     27.26 o 
  -4 -12  10       11.84       28.80     33.95 o 
  -3 -12  10       37.08       75.23     33.71 o 
  -2 -12  10       82.23       74.32     32.70 o 
  -1 -12  10       29.56       16.27     28.48 o 
   0 -12  10      263.72      273.16     22.32 o 
   1 -12  10      187.96      188.48     21.73 o 
   2 -12  10        7.28       34.53     19.76 o 
   3 -12  10      620.94      541.40     44.51 o 
   4 -12  10      303.34      249.01     42.15 o 
   5 -12  10       39.52       63.33     40.58 o 
   6 -12  10       33.23       41.20     42.87 o 
  -5 -11  10        7.13       16.94     34.87 o 
  -4 -11  10       67.01       64.97     34.03 o 
  -3 -11  10        0.79        5.50     30.88 o 
  -2 -11  10       84.58      105.23     30.99 o 
  -1 -11  10      855.14      846.99     40.66 o 
   0 -11  10        0.83        7.27     18.16 o 
   1 -11  10      233.01      242.30     20.82 o 
   2 -11  10      768.41      755.71     26.19 o 
   3 -11  10      286.89      237.05     39.64 o 
   4 -11  10       57.00       88.72     37.96 o 
   5 -11  10       77.59       56.51     40.48 o 
   6 -11  10       50.99       68.68     42.23 o 
  -5 -10  10       18.44       21.72     25.15 o 
  -4 -10  10       47.63       59.41     24.38 o 
  -3 -10  10      245.19      232.46     24.50 o 
  -2 -10  10      413.00      391.24     36.12 o 
  -1 -10  10      977.12      948.25     75.30 o 
   0 -10  10       26.84       31.62     18.53 o 
   1 -10  10      334.06      298.56     20.92 o 
   2 -10  10      138.79      139.07     19.41 o 
   3 -10  10     1201.29     1213.08     50.68 o 
   4 -10  10       83.36       58.57     38.36 o 
   5 -10  10      185.19      191.11     42.61 o 
   6 -10  10        5.59        0.00     39.93 o 
  -6  -9  10       12.76       36.47     25.84 o 
  -5  -9  10       24.01       33.65     23.99 o 
  -4  -9  10      279.71      274.18     26.24 o 
  -3  -9  10      242.30      222.95     24.40 o 
  -2  -9  10      316.16      342.58     18.66 o 
  -1  -9  10        1.98        0.00     22.43 o 
   0  -9  10      335.06      321.84     30.06 o 
   1  -9  10      150.20      192.22     29.80 o 
   2  -9  10      177.47      185.33     28.73 o 
   3  -9  10      330.91      301.49     37.87 o 
   4  -9  10      277.33      305.79     39.43 o 
   5  -9  10      141.19      143.52     28.63 o 
   6  -9  10       33.27       69.25     29.66 o 
   7  -9  10        0.70       22.42     31.75 o 
  -6  -8  10       25.02       40.28     25.59 o 
  -5  -8  10        0.41        2.44     23.78 o 
  -4  -8  10       90.40      108.28     38.20 o 
  -3  -8  10      462.17      456.01     39.23 o 
  -2  -8  10      791.57      818.09     21.89 o 
  -1  -8  10       38.86       42.12     16.60 o 
   0  -8  10       15.33       19.69     23.86 o 
   1  -8  10      663.64      653.39     35.97 o 
   2  -8  10      293.70      251.04     34.78 o 
   3  -8  10        1.03       32.33     24.34 o 
   4  -8  10      414.90      369.88     30.63 o 
   5  -8  10       99.05      102.58     27.73 o 
   6  -8  10       22.11       51.22     28.51 o 
   7  -8  10       13.02       11.92     30.57 o 
  -7  -7  10       38.91       39.06     22.64 o 
  -6  -7  10       91.09       69.01     25.91 o 
  -5  -7  10      134.91      184.81     39.39 o 
  -4  -7  10       29.81       39.91     34.35 o 
  -3  -7  10      222.27      230.36     34.75 o 
  -2  -7  10       70.75       75.24     15.56 o 
  -1  -7  10     1029.47     1064.86     25.13 o 
   0  -7  10      228.56      220.51     18.27 o 
   1  -7  10       42.73       54.32     22.05 o 
   2  -7  10       58.27       65.68     23.40 o 
   3  -7  10      107.53      136.95     25.67 o 
   4  -7  10       20.23       10.21     26.44 o 
   5  -7  10       71.05       83.87     28.55 o 
   6  -7  10       32.05       70.78     29.68 o 
   7  -7  10       40.00       77.98     31.03 o 
  -7  -6  10        1.51        9.66     25.20 o 
  -6  -6  10       63.17       48.42     41.88 o 
  -5  -6  10       51.53       33.52     37.95 o 
  -4  -6  10      511.90      560.18     42.80 o 
  -3  -6  10      110.45      137.04     33.03 o 
  -2  -6  10      505.70      474.95     19.25 o 
  -1  -6  10       73.20       73.06     20.03 o 
   0  -6  10     2042.16     2039.53     36.98 o 
   1  -6  10      112.21      108.53     21.67 o 
   2  -6  10      126.54      132.07     23.43 o 
   3  -6  10      132.27      134.06     25.39 o 
   4  -6  10      593.86      552.60     31.48 o 
   5  -6  10       20.02       55.85     28.65 o 
   6  -6  10        8.27       44.05     29.42 o 
   7  -6  10       19.59       19.96     31.48 o 
  -7  -5  10       49.63       16.16     43.86 o 
  -6  -5  10       73.23      102.60     38.68 o 
  -5  -5  10       17.93       39.72     36.86 o 
  -4  -5  10       17.29       36.66     33.82 o 
  -3  -5  10      719.46      704.43     40.36 o 
  -2  -5  10      825.62      716.82     35.50 o 
  -1  -5  10       73.56       73.97     22.47 o 
   0  -5  10       97.62      113.85     15.64 o 
   1  -5  10     1903.85     1662.71     29.65 o 
   2  -5  10      340.66      272.68     38.92 o 
   3  -5  10      179.02      131.86     37.08 o 
   4  -5  10        0.25        5.91     26.62 o 
   5  -5  10      139.26      144.86     29.51 o 
   6  -5  10      130.57      160.16     31.78 o 
   7  -5  10        4.39       11.88     32.45 o 
  -7  -4  10        4.16       51.05     38.18 o 
  -6  -4  10       17.25       39.24     35.74 o 
  -5  -4  10      175.83      216.69     36.87 o 
  -4  -4  10        1.60        2.25     31.21 o 
  -3  -4  10       17.42       18.12     30.29 o 
  -2  -4  10     1335.92     1240.72     41.76 o 
  -1  -4  10     1295.98     1288.50     74.55 o 
   0  -4  10       14.69       10.13     15.19 o 
   1  -4  10       17.22       17.37     12.23 o 
   2  -4  10      913.62      837.97     47.85 o 
   3  -4  10      436.40      485.51     44.92 o 
   4  -4  10        4.14       42.50     37.75 o 
   5  -4  10        7.81       32.13     27.48 o 
   6  -4  10        2.11       17.47     28.78 o 
  -7  -3  10        6.40       14.96     38.99 o 
  -6  -3  10        2.60       24.61     34.45 o 
  -5  -3  10      147.00      116.81     38.39 o 
  -4  -3  10      716.00      694.59     43.32 o 
  -3  -3  10       99.64       98.90     33.94 o 
  -2  -3  10       31.15       69.21     24.84 o 
  -1  -3  10       24.68       25.59     25.99 o 
   0  -3  10     1327.35     1343.81     45.47 o 
   1  -3  10      339.88      343.17     36.72 o 
   2  -3  10      144.27      154.88     37.66 o 
   3  -3  10      274.92      327.63     44.46 o 
   4  -3  10      228.22      295.28     43.65 o 
   5  -3  10        6.59       50.96     41.98 o 
   6  -3  10       21.79       38.45     31.19 o 
  -8  -2  10       47.93       65.61     30.00 o 
  -7  -2  10       12.86       35.36     38.50 o 
  -6  -2  10       24.31       30.51     36.32 o 
  -5  -2  10      127.80      155.96     26.08 o 
  -4  -2  10      184.19      177.45     33.93 o 
  -3  -2  10      619.38      577.56     41.39 o 
  -2  -2  10      166.33      157.39     20.57 o 
  -1  -2  10     1935.56     1988.20     48.16 o 
   0  -2  10       21.57       48.77     29.60 o 
   1  -2  10     1463.91     1445.24     53.22 o 
   2  -2  10      597.24      530.53     44.87 o 
   3  -2  10        1.61       14.27     37.80 o 
   4  -2  10       72.52       90.18     41.31 o 
   5  -2  10      140.88      161.72     45.06 o 
   6  -2  10       33.93       28.60     33.45 o 
  -8  -1  10       37.40       65.50     28.01 o 
  -7  -1  10        1.14       10.07     25.22 o 
  -6  -1  10      157.68      187.51     29.43 o 
  -5  -1  10       37.68       99.56     35.56 o 
  -4  -1  10        1.60       35.51     31.78 o 
  -3  -1  10       78.96      106.14     19.54 o 
  -2  -1  10     2579.61     2414.33     85.36 o 
  -1  -1  10     2679.49     2963.69    107.68 o 
   0  -1  10      455.18      427.87     30.44 o 
   1  -1  10       24.88       11.74     29.90 o 
   2  -1  10     1046.75     1087.78     53.44 o 
   3  -1  10      321.49      293.22     42.61 o 
   4  -1  10        3.22       10.08     37.80 o 
   5  -1  10        3.24        0.00     43.28 o 
   6  -1  10       73.49       91.21     48.50 o 
  -8   0  10       37.72       48.04     22.03 o 
  -7   0  10       45.72       66.53     28.27 o 
  -6   0  10       11.90       32.68     35.32 o 
  -5   0  10       69.36      124.48     38.83 o 
  -4   0  10     1336.20     1359.48     55.54 o 
  -3   0  10      292.47      277.22     20.33 o 
  -2   0  10     1172.69     1065.86     29.08 o 
  -1   0  10     1415.77     1398.75     24.46 o 
   0   0  10     2356.71     2285.64     31.55 o 
   1   0  10       68.77       62.58     17.28 o 
   2   0  10        0.65       13.13     22.52 o 
   3   0  10       88.49      100.06     25.34 o 
   4   0  10       21.86       46.80     26.35 o 
   5   0  10        9.41       36.40     45.50 o 
  -8   1  10       28.10       34.88     22.15 o 
  -7   1  10       66.52       95.56     24.85 o 
  -6   1  10        1.35        8.76     37.97 o 
  -5   1  10      144.36      151.38     40.52 o 
  -4   1  10      390.09      402.91     40.71 o 
  -3   1  10     2806.42     2721.88     50.87 o 
  -2   1  10      111.00      118.90     14.41 o 
  -1   1  10      199.12      201.09     17.38 o 
   0   1  10      681.34      681.42     22.40 o 
   1   1  10     1573.79     1542.92     29.70 o 
   2   1  10      232.71      203.44     26.33 o 
   3   1  10       43.46       60.40     26.59 o 
   4   1  10        3.42        0.00     26.74 o 
   5   1  10       12.07       24.14     30.45 o 
  -7   2  10       54.09      119.09     40.46 o 
  -6   2  10       48.49       30.01     35.05 o 
  -5   2  10      461.82      505.78     45.16 o 
  -4   2  10       25.49       61.02     40.48 o 
  -3   2  10        6.65       17.61     12.43 o 
  -2   2  10      913.47      922.15     22.09 o 
  -1   2  10      392.00      411.48     20.52 o 
   0   2  10     1460.01     1371.02     33.84 o 
   1   2  10       56.13       60.97     22.04 o 
   2   2  10       63.36       70.45     21.26 o 
   3   2  10      216.18      243.94     38.69 o 
   4   2  10        1.38        0.00     29.10 o 
   5   2  10       10.71        9.34     31.70 o 
  -7   3  10        9.93       59.81     41.99 o 
  -6   3  10        3.68       40.62     40.06 o 
  -5   3  10        4.64       25.73     41.04 o 
  -4   3  10       89.45      160.42     41.88 o 
  -3   3  10        0.77       18.67     13.38 o 
  -2   3  10      126.12      145.22     21.07 o 
  -1   3  10      456.98      447.37     25.75 o 
   0   3  10       15.87       30.47     21.88 o 
   1   3  10      961.12      993.25     62.53 o 
   2   3  10        2.34       18.94     33.56 o 
   3   3  10      155.91      141.88     40.17 o 
   4   3  10      159.64      143.86     42.22 o 
  -7   4  10        3.47        0.00     42.45 o 
  -6   4  10       13.29       45.38     38.04 o 
  -5   4  10       52.81      116.98     38.57 o 
  -4   4  10       16.75       55.75     39.54 o 
  -3   4  10      771.28      728.74     23.76 o 
  -2   4  10       13.47       25.34     19.56 o 
  -1   4  10       10.32       21.58     20.77 o 
   0   4  10      515.45      478.94     27.83 o 
   1   4  10       10.29       27.66     22.09 o 
   2   4  10        1.40        9.43     34.29 o 
   3   4  10       14.01        5.44     39.63 o 
   4   4  10       15.30       30.06     43.38 o 
  -7   5  10        8.78        0.00     41.32 o 
  -6   5  10      149.15      172.36     46.88 o 
  -5   5  10        5.79       20.34     40.52 o 
  -4   5  10      374.84      409.53     50.73 o 
  -3   5  10       12.59       25.95     20.25 o 
  -2   5  10      767.49      745.49     30.10 o 
  -1   5  10       32.48       44.60     23.39 o 
   0   5  10       63.45       74.42     24.04 o 
   1   5  10      386.91      423.62     28.53 o 
   2   5  10       95.22      119.09     40.29 o 
   3   5  10       91.43      111.28     41.55 o 
  -6   6  10        0.42       26.68     45.10 o 
  -5   6  10      164.44      182.13     43.86 o 
  -4   6  10       34.63       58.40     39.24 o 
  -3   6  10      269.53      269.04     25.51 o 
  -2   6  10       17.81       35.20     22.90 o 
  -1   6  10      472.60      433.21     29.85 o 
   0   6  10      270.40      282.35     27.85 o 
   1   6  10       20.42       18.24     36.13 o 
   2   6  10      106.62      101.35     38.35 o 
  -6   7  10       32.41      110.95     48.00 o 
  -5   7  10        2.96        0.00     48.16 o 
  -4   7  10      164.43      179.99     49.99 o 
  -3   7  10      391.77      366.54     63.04 o 
  -2   7  10       12.38       16.26     24.91 o 
  -1   7  10       19.91       41.88     25.64 o 
   0   7  10       85.06      100.41     27.42 o 
   1   7  10       52.06       66.72     39.55 o 
  -5   8  10        1.23       11.56     49.95 o 
  -4   8  10       48.00       30.84     47.39 o 
  -3   8  10       15.77       41.63     47.59 o 
  -2   8  10      231.91      204.39     28.98 o 
  -1   8  10       31.98       25.42     27.70 o 
   0   8  10       19.36       40.22     40.53 o 
  -2   9  10        5.82       13.94     29.41 o 
   0 -16  11        4.92        0.00     32.78 o 
   1 -16  11       50.48       24.87     31.00 o 
   2 -16  11      124.23      142.51     35.20 o 
  -2 -15  11        0.81        8.37     35.03 o 
  -1 -15  11      114.89       92.35     35.37 o 
   0 -15  11       85.04       97.91     33.00 o 
   1 -15  11       15.57       18.76     29.09 o 
   2 -15  11       89.01       68.95     30.00 o 
   3 -15  11       66.97      123.59     40.17 o 
   4 -15  11        0.81       43.97     41.23 o 
  -3 -14  11        3.87       13.74     36.35 o 
  -2 -14  11        3.36        4.99     32.29 o 
  -1 -14  11        1.55        0.00     31.39 o 
   0 -14  11      116.26      137.66     32.97 o 
   1 -14  11      296.97      375.21     35.74 o 
   2 -14  11        7.05       24.22     20.70 o 
   3 -14  11       67.98      108.76     38.73 o 
   4 -14  11       75.90      111.03     41.59 o 
   5 -14  11      121.14      116.74     46.10 o 
  -4 -13  11       18.91       38.27     36.80 o 
  -3 -13  11       22.72       38.13     34.34 o 
  -2 -13  11      109.67      133.96     34.20 o 
  -1 -13  11      155.12      177.40     32.87 o 
   0 -13  11       37.96       43.75     28.40 o 
   1 -13  11      975.19      953.23     37.79 o 
   2 -13  11      509.53      542.34     27.06 o 
   3 -13  11       12.77       21.62     37.48 o 
   4 -13  11        2.82       29.73     39.70 o 
   5 -13  11        3.00        4.91     42.49 o 
  -4 -12  11       36.13       53.79     35.22 o 
  -3 -12  11        1.25       23.93     33.58 o 
  -2 -12  11       16.32       28.17     30.60 o 
  -1 -12  11      566.17      555.48     38.53 o 
   0 -12  11        0.78       10.54     19.06 o 
   1 -12  11      640.17      634.72     26.50 o 
   2 -12  11        9.74       18.07     18.92 o 
   3 -12  11      499.40      451.82     43.85 o 
   4 -12  11       82.13       58.57     39.38 o 
   5 -12  11        7.68       14.58     40.84 o 
   6 -12  11       10.05        8.04     44.18 o 
  -5 -11  11       26.23       41.63     35.52 o 
  -4 -11  11      112.76      115.69     35.58 o 
  -3 -11  11      108.26      130.97     33.20 o 
  -2 -11  11       11.77       13.36     30.70 o 
  -1 -11  11       46.06       39.71     18.34 o 
   0 -11  11      712.86      683.20     26.48 o 
   1 -11  11      121.59      117.45     19.74 o 
   2 -11  11       20.16       18.26     18.44 o 
   3 -11  11       32.01       11.46     36.24 o 
   4 -11  11      185.23      162.80     40.99 o 
   5 -11  11      121.13      103.02     40.85 o 
  -5 -10  11        0.41       20.56     25.34 o 
  -4 -10  11       82.30       95.61     25.27 o 
  -3 -10  11       63.66       99.80     23.32 o 
  -2 -10  11      560.05      563.52     27.49 o 
  -1 -10  11        7.13        9.69     17.99 o 
   0 -10  11      298.30      290.55     22.11 o 
   1 -10  11        4.48        9.76     25.30 o 
   2 -10  11      309.13      295.42     21.83 o 
   3 -10  11       30.69       80.16     33.91 o 
   4 -10  11      113.79      125.34     38.56 o 
   5 -10  11       28.54        0.00     39.14 o 
   6 -10  11       76.63       61.23     44.05 o 
  -6  -9  11        0.09       29.04     26.05 o 
  -5  -9  11      172.68      202.77     35.27 o 
  -4  -9  11        0.30       11.55     23.93 o 
  -3  -9  11      271.48      267.73     37.12 o 
  -2  -9  11       17.77       28.53     30.05 o 
  -1  -9  11      320.42      323.10     21.01 o 
   0  -9  11       65.14       84.75     27.95 o 
   1  -9  11      123.98      133.09     30.29 o 
   2  -9  11       25.87       24.10     31.80 o 
   3  -9  11      126.14      131.06     35.41 o 
   4  -9  11       81.10      108.76     27.69 o 
   5  -9  11        1.25       43.04     29.06 o 
   6  -9  11        3.72       21.97     28.79 o 
  -6  -8  11       40.75       27.71     26.46 o 
  -5  -8  11        4.90        0.00     37.50 o 
  -4  -8  11      316.90      306.74     43.17 o 
  -3  -8  11      104.02      119.99     34.13 o 
  -2  -8  11      329.52      330.48     18.95 o 
  -1  -8  11       23.38       30.08     17.14 o 
   0  -8  11     1141.62     1148.81     26.64 o 
   1  -8  11      315.90      333.65     34.26 o 
   2  -8  11      121.41      137.60     26.39 o 
   3  -8  11        0.10       18.07     25.00 o 
   4  -8  11       93.12       99.46     27.09 o 
   5  -8  11       60.46      107.97     29.81 o 
   6  -8  11       30.84       71.34     30.44 o 
  -6  -7  11       75.15      106.46     44.64 o 
  -5  -7  11       18.21       12.22     38.09 o 
  -4  -7  11       83.64       66.69     36.10 o 
  -3  -7  11      198.34      194.47     35.97 o 
  -2  -7  11      273.39      301.41     19.72 o 
  -1  -7  11       12.37       14.51     17.51 o 
   0  -7  11        2.99        2.40     16.55 o 
   1  -7  11      368.86      379.69     26.03 o 
   2  -7  11       11.72       21.33     23.84 o 
   3  -7  11      142.58      148.59     27.98 o 
   4  -7  11       61.48       59.56     28.24 o 
   5  -7  11      121.69      118.39     30.44 o 
   6  -7  11       97.65       95.98     31.77 o 
  -7  -6  11       18.10        4.67     46.94 o 
  -6  -6  11       55.87       56.34     39.10 o 
  -5  -6  11      223.86      268.13     39.55 o 
  -4  -6  11       28.91       65.76     36.04 o 
  -3  -6  11      148.69      178.08     34.64 o 
  -2  -6  11       18.04       25.14     16.69 o 
  -1  -6  11      915.43      871.08     33.36 o 
   0  -6  11       50.12       45.40     17.52 o 
   1  -6  11      167.67      132.58     32.82 o 
   2  -6  11      117.35       99.56     36.21 o 
   3  -6  11      574.61      554.20     47.97 o 
   4  -6  11        0.18        8.84     27.68 o 
   5  -6  11       99.48       87.09     30.02 o 
   6  -6  11       41.35       26.95     31.35 o 
  -7  -5  11        1.61        0.00     39.83 o 
  -6  -5  11       15.82       61.68     38.91 o 
  -5  -5  11       37.71       81.61     37.67 o 
  -4  -5  11       35.60       47.15     34.73 o 
  -3  -5  11      127.73      135.16     32.43 o 
  -2  -5  11      486.22      490.17     33.67 o 
  -1  -5  11        8.65       22.19     18.59 o 
   0  -5  11      573.01      536.34     29.06 o 
   1  -5  11      348.82      270.27     37.50 o 
   2  -5  11       70.67       40.80     35.25 o 
   3  -5  11        2.15        0.00     39.71 o 
   4  -5  11      489.89      487.34     33.74 o 
   5  -5  11       10.82        8.44     29.93 o 
   6  -5  11       12.84       15.67     31.52 o 
  -7  -4  11       60.53       61.54     43.22 o 
  -6  -4  11       37.41       53.87     39.83 o 
  -5  -4  11        1.88       35.56     36.43 o 
  -4  -4  11        2.91       17.78     34.62 o 
  -3  -4  11     1033.15      974.94     43.48 o 
  -2  -4  11     1747.75     1724.18     49.52 o 
  -1  -4  11      378.72      395.50     32.53 o 
   0  -4  11        0.17        0.00     17.17 o 
   1  -4  11     1988.20     1791.86     57.52 o 
   2  -4  11      445.52      427.21     45.05 o 
   3  -4  11       13.38       37.84     38.28 o 
   4  -4  11        0.28       12.76     37.27 o 
   5  -4  11      149.54      160.77     31.44 o 
   6  -4  11        1.74       22.56     31.87 o 
  -7  -3  11        3.39       17.83     41.72 o 
  -6  -3  11       57.85       37.00     38.04 o 
  -5  -3  11      129.88      160.90     38.61 o 
  -4  -3  11       11.71       13.94     36.13 o 
  -3  -3  11        0.85        0.33     32.26 o 
  -2  -3  11     1303.59     1263.57     41.49 o 
  -1  -3  11     3003.25     3161.98     60.45 o 
   0  -3  11      188.61      205.07     33.63 o 
   1  -3  11       75.99      103.19     32.33 o 
   2  -3  11      554.25      612.15     47.08 o 
   3  -3  11      110.10      157.06     40.82 o 
   4  -3  11        0.59        2.38     42.16 o 
   5  -3  11       48.63       63.51     46.52 o 
   6  -3  11       30.55       12.46     32.94 o 
  -7  -2  11       62.60       40.31     39.32 o 
  -6  -2  11       57.67       60.95     37.52 o 
  -5  -2  11       45.47       36.44     25.92 o 
  -4  -2  11      990.54      966.14     52.18 o 
  -3  -2  11       79.94      101.66     21.32 o 
  -2  -2  11     1225.45     1118.92     70.92 o 
  -1  -2  11     1234.79     1276.04     44.72 o 
   0  -2  11     4607.90     5173.81     82.81 o 
   1  -2  11      148.36      169.76     40.04 o 
   2  -2  11        1.91       19.50     39.67 o 
   3  -2  11       15.76       13.16     40.79 o 
   4  -2  11       22.21       40.82     41.96 o 
   5  -2  11        2.50       17.96     45.10 o 
   6  -2  11        4.13       29.82     53.08 o 
  -7  -1  11      152.67      154.94     29.20 o 
  -6  -1  11        6.40        9.94     26.81 o 
  -5  -1  11       13.07       30.92     33.30 o 
  -4  -1  11       80.42      125.09     34.77 o 
  -3  -1  11     1030.24      957.16     29.27 o 
  -2  -1  11     2649.78     2398.52     79.13 o 
  -1  -1  11     3306.29     3201.87    110.70 o 
   0  -1  11      200.13      242.54     25.53 o 
   1  -1  11      623.91      653.72     46.57 o 
   2  -1  11      418.02      396.08     42.72 o 
   3  -1  11        8.02       30.53     39.87 o 
   4  -1  11       75.71       59.74     44.13 o 
   5  -1  11       57.29       79.59     47.09 o 
  -7   0  11        0.52       27.24     28.17 o 
  -6   0  11      213.16      236.27     42.20 o 
  -5   0  11       87.11      120.77     37.44 o 
  -4   0  11      155.35      183.07     39.70 o 
  -3   0  11     1044.54      958.18     29.09 o 
  -2   0  11      143.25      149.99     22.97 o 
  -1   0  11      267.34      285.54     25.61 o 
   0   0  11     1553.94     1478.55     28.41 o 
   1   0  11        0.50        0.00     27.83 o 
   2   0  11      503.16      459.21     33.40 o 
   3   0  11      192.53      165.05     28.22 o 
   4   0  11       88.34       82.07     45.37 o 
   5   0  11        4.66       10.05     45.38 o 
  -7   1  11       21.38       43.42     40.63 o 
  -6   1  11        6.14       28.58     36.01 o 
  -5   1  11       96.49       60.00     35.80 o 
  -4   1  11      275.56      305.41     39.46 o 
  -3   1  11      144.65      165.78     19.74 o 
  -2   1  11       32.74       20.97     14.55 o 
  -1   1  11      862.75      826.18     23.38 o 
   0   1  11      329.84      342.96     21.17 o 
   1   1  11       48.82       44.48     18.85 o 
   2   1  11        4.21        7.72     23.71 o 
   3   1  11      179.80      190.86     37.63 o 
   4   1  11      184.82      197.66     32.59 o 
   5   1  11       44.56       41.37     52.57 o 
  -7   2  11      102.43      103.25     40.73 o 
  -6   2  11       13.58       39.61     41.61 o 
  -5   2  11       70.05      116.27     41.63 o 
  -4   2  11       43.74       23.01     38.67 o 
  -3   2  11      598.43      623.46     26.55 o 
  -2   2  11        9.83       29.39     15.53 o 
  -1   2  11       48.17       44.65     17.42 o 
   0   2  11     1083.23     1003.66     27.58 o 
   1   2  11       54.62       87.26     22.25 o 
   3   2  11        6.45       11.08     35.27 o 
   4   2  11        0.48        0.52     30.37 o 
  -7   3  11       15.35       46.54     38.98 o 
  -6   3  11       95.18       78.69     45.68 o 
  -5   3  11       11.19       36.53     37.06 o 
  -4   3  11      379.89      394.89     44.96 o 
  -3   3  11        3.39       24.13     19.76 o 
  -2   3  11      887.89      847.60     39.51 o 
  -1   3  11      410.11      366.31     30.01 o 
   0   3  11       29.50       33.09     23.25 o 
   1   3  11      538.53      521.79     37.37 o 
   2   3  11      204.15      212.81     39.14 o 
   3   3  11      210.28      218.33     42.46 o 
   4   3  11        1.70        7.60     32.63 o 
  -7   4  11       57.53       53.55     47.01 o 
  -6   4  11        1.29       13.04     39.92 o 
  -5   4  11      261.34      281.21     49.87 o 
  -4   4  11      312.30      354.14     50.98 o 
  -3   4  11       20.44       52.13     42.12 o 
  -2   4  11       10.77       14.01     21.04 o 
  -1   4  11      561.14      521.47     44.54 o 
   0   4  11      148.82      184.98     25.29 o 
   1   4  11        0.48       17.22     23.47 o 
   2   4  11        0.46        6.91     36.78 o 
   3   4  11       46.54       50.54     39.50 o 
  -6   5  11        0.44       34.64     41.15 o 
  -5   5  11       21.12       12.46     46.40 o 
  -4   5  11      107.76      172.84     47.21 o 
  -3   5  11      654.01      703.13     54.56 o 
  -2   5  11        0.17       16.46     22.02 o 
  -1   5  11      336.13      310.53     26.55 o 
   0   5  11        7.20       26.24     24.79 o 
   1   5  11       56.61       91.19     36.79 o 
   2   5  11       42.80       74.56     38.77 o 
  -5   6  11        6.95        0.34     45.73 o 
  -4   6  11       95.01      115.04     42.74 o 
  -3   6  11        1.12       19.70     41.82 o 
  -2   6  11      379.31      374.26     38.44 o 
  -1   6  11       63.04       86.64     26.09 o 
   0   6  11       19.96       26.68     25.07 o 
   1   6  11        3.59       18.84     36.98 o 
  -5   7  11       69.45      110.81     51.02 o 
  -4   7  11       18.33       36.69     47.53 o 
  -3   7  11      153.26      128.85     48.36 o 
  -2   7  11        5.69       15.18     25.60 o 
  -1   7  11      169.84      221.71     28.91 o 
   0   7  11       84.16      100.12     27.14 o 
  -3   8  11       29.39       96.38     47.61 o 
  -2   8  11       21.24       19.90     28.15 o 
   0 -16  12      102.96      116.49     35.58 o 
   1 -16  12      377.68      363.38     38.00 o 
   2 -16  12       59.36       51.02     32.75 o 
  -2 -15  12       67.46       74.85     37.35 o 
  -1 -15  12       61.63       65.97     34.07 o 
   0 -15  12        2.67       17.19     30.56 o 
   1 -15  12        2.56        0.00     29.55 o 
   2 -15  12      388.95      375.93     26.75 o 
   3 -15  12       95.26       77.96     40.62 o 
   4 -15  12        2.16       38.15     43.05 o 
  -3 -14  12        8.91        3.05     35.46 o 
  -2 -14  12        8.34       30.18     33.76 o 
  -1 -14  12      139.84      123.28     33.66 o 
   0 -14  12       93.65      108.71     31.90 o 
   1 -14  12      106.81       94.35     22.29 o 
   2 -14  12        0.38       25.56     21.83 o 
   3 -14  12      592.30      530.98     47.53 o 
   4 -14  12       68.86      121.62     42.22 o 
  -3 -13  12      109.50      127.05     35.15 o 
  -2 -13  12       26.31       19.73     32.33 o 
  -1 -13  12        0.24        0.00     30.73 o 
   0 -13  12      193.62      195.57     22.51 o 
   1 -13  12      529.68      537.15     27.06 o 
   2 -13  12      177.89      144.11     23.54 o 
   3 -13  12       18.06       23.77     38.19 o 
   4 -13  12       46.90       30.41     40.69 o 
   5 -13  12       71.23       64.46     42.35 o 
  -4 -12  12       22.47       22.52     34.72 o 
  -3 -12  12       16.66       18.70     33.77 o 
  -2 -12  12      250.54      247.63     36.04 o 
  -1 -12  12       96.61       77.12     30.87 o 
   0 -12  12      193.11      181.74     22.58 o 
   1 -12  12        5.52        3.71     24.25 o 
   2 -12  12      462.01      470.04     35.58 o 
   3 -12  12      148.93      136.29     39.15 o 
   4 -12  12        0.26        0.00     38.82 o 
   5 -12  12       14.60       14.94     41.47 o 
  -5 -11  12       26.50       39.87     27.32 o 
  -4 -11  12       64.37      109.57     26.97 o 
  -3 -11  12      104.48      127.38     34.34 o 
  -2 -11  12        1.21        0.00     30.65 o 
  -1 -11  12      560.67      546.82     24.35 o 
   0 -11  12      310.09      287.38     22.56 o 
   1 -11  12        6.09       24.57     25.41 o 
   2 -11  12       44.17       30.69     31.76 o 
   3 -11  12      432.63      359.56     44.02 o 
   4 -11  12      122.28      111.66     42.17 o 
  -5 -10  12       32.60       37.72     25.89 o 
  -4 -10  12      147.28      152.93     26.12 o 
  -3 -10  12      181.97      212.20     25.23 o 
  -2 -10  12       27.08       31.19     31.46 o 
  -1 -10  12       28.25       21.42     24.39 o 
   0 -10  12      289.52      303.11     31.82 o 
   1 -10  12      243.64      234.03     32.64 o 
   2 -10  12        6.98       19.91     18.86 o 
   3 -10  12       30.42       51.39     35.46 o 
   4 -10  12       63.58      103.66     37.69 o 
   5 -10  12       37.51       73.56     41.34 o 
   6 -10  12       16.50       44.71     32.93 o 
  -6  -9  12       21.96       19.44     26.93 o 
  -5  -9  12        6.27        4.26     25.06 o 
  -4  -9  12      155.90      193.36     39.56 o 
  -3  -9  12       26.29       33.98     35.02 o 
  -2  -9  12      292.54      307.37     34.39 o 
  -1  -9  12        0.02       19.00     18.02 o 
   0  -9  12        5.15       20.73     27.87 o 
   1  -9  12      232.83      205.18     33.34 o 
   2  -9  12      364.85      351.79     38.17 o 
   3  -9  12        3.84       21.51     26.35 o 
   4  -9  12        3.48       45.88     28.44 o 
   5  -9  12      150.59      175.29     32.58 o 
   6  -9  12       32.38       44.93     31.10 o 
  -6  -8  12        0.10       18.85     34.11 o 
  -5  -8  12       86.08       76.37     42.97 o 
  -4  -8  12       29.35       24.73     36.96 o 
  -3  -8  12      527.53      508.15     40.73 o 
  -2  -8  12      131.70      169.17     18.36 o 
  -1  -8  12      263.27      256.90     21.29 o 
   0  -8  12      336.05      352.37     21.18 o 
   1  -8  12       24.65       28.89     31.42 o 
   2  -8  12        5.57        8.84     24.64 o 
   3  -8  12      371.21      365.66     30.94 o 
   4  -8  12       11.22       34.85     28.55 o 
   5  -8  12       99.29      164.39     31.95 o 
   6  -8  12       16.75       70.21     32.35 o 
  -6  -7  12       23.11       42.99     42.48 o 
  -5  -7  12       11.64       18.93     41.46 o 
  -4  -7  12      142.31      157.30     39.88 o 
  -3  -7  12      228.02      237.17     36.54 o 
  -2  -7  12      184.21      208.25     24.75 o 
  -1  -7  12        1.42        0.00     18.50 o 
   0  -7  12      934.68      952.49     25.63 o 
   1  -7  12      237.49      255.32     26.49 o 
   2  -7  12       46.07       63.11     25.72 o 
   3  -7  12        5.08        9.26     27.21 o 
   4  -7  12      247.87      209.93     29.99 o 
   5  -7  12       66.96       99.85     31.54 o 
   6  -7  12        1.38       26.00     32.52 o 
  -6  -6  12       38.52       55.45     44.12 o 
  -5  -6  12       49.88       53.57     39.03 o 
  -4  -6  12        1.34       29.67     34.62 o 
  -3  -6  12      395.09      426.02     37.64 o 
  -2  -6  12     1127.70     1058.41     42.21 o 
  -1  -6  12       46.62       61.13     24.83 o 
   0  -6  12      184.70      172.39     20.96 o 
   1  -6  12      254.90      233.27     38.53 o 
   2  -6  12       54.40       40.98     35.51 o 
   3  -6  12       38.69       37.34     27.85 o 
   4  -6  12       77.85       60.86     29.39 o 
   5  -6  12      101.51       77.23     30.62 o 
   6  -6  12       14.38       24.42     33.34 o 
  -7  -5  12       28.14       28.55     43.11 o 
  -6  -5  12       30.27       73.83     39.18 o 
  -5  -5  12       97.05      152.49     40.46 o 
  -4  -5  12       44.95       36.39     34.15 o 
  -3  -5  12      221.31      213.01     35.04 o 
  -2  -5  12     1270.08     1179.11     43.45 o 
  -1  -5  12      927.19      911.76     27.10 o 
   0  -5  12        8.13       10.71     16.74 o 
   1  -5  12      228.27      235.04     37.66 o 
   2  -5  12       49.74       73.97     39.79 o 
   3  -5  12      132.60      138.50     44.29 o 
   4  -5  12        0.71        0.00     43.24 o 
   5  -5  12       21.95       27.85     31.68 o 
   6  -5  12       12.54       25.51     34.61 o 
  -7  -4  12        1.22       29.52     45.10 o 
  -6  -4  12       65.75       44.75     40.54 o 
  -5  -4  12       89.20      119.18     39.61 o 
  -4  -4  12      612.09      563.12     44.01 o 
  -3  -4  12      206.00      206.17     34.90 o 
  -2  -4  12     1544.75     1491.82    113.24 o 
  -1  -4  12      204.89      221.24     22.18 o 
   0  -4  12     1000.23     1018.07     28.06 o 
   1  -4  12      516.11      454.54     45.68 o 
   2  -4  12      423.63      458.26     46.40 o 
   3  -4  12       45.88       43.98     37.31 o 
   4  -4  12      102.51      143.47     46.33 o 
   5  -4  12        0.30       10.13     30.58 o 
   6  -4  12       14.50        7.01     33.47 o 
  -7  -3  12      113.64      105.67     44.75 o 
  -6  -3  12       43.32       64.37     40.21 o 
  -5  -3  12       52.26       22.90     37.17 o 
  -4  -3  12        3.12       54.13     36.51 o 
  -3  -3  12      411.65      387.01     39.67 o 
  -2  -3  12        2.50       12.47     25.87 o 
  -1  -3  12     1689.31     1770.68     51.26 o 
   0  -3  12     1523.21     1513.97     53.25 o 
   1  -3  12     1286.58     1359.20     56.29 o 
   2  -3  12      603.62      589.32     47.51 o 
   3  -3  12       30.43       16.17     41.76 o 
   4  -3  12       67.45       62.93     46.43 o 
   5  -3  12       28.29       80.50     48.21 o 
  -7  -2  12       55.82       57.49     42.98 o 
  -6  -2  12        0.85        8.77     39.79 o 
  -5  -2  12      430.13      423.04     32.10 o 
  -4  -2  12       69.34       62.84     39.54 o 
  -3  -2  12       31.83       58.23     22.81 o 
  -2  -2  12       12.99       24.35     21.64 o 
  -1  -2  12     1046.19      952.34     44.72 o 
   0  -2  12       31.56       31.27     33.85 o 
   1  -2  12      167.28      169.99     42.17 o 
   2  -2  12      799.45      831.43     56.04 o 
   3  -2  12      367.43      419.23     50.22 o 
   4  -2  12        5.47       26.70     43.32 o 
   5  -2  12       17.57       40.43     47.61 o 
  -7  -1  12        4.78       29.32     28.79 o 
  -6  -1  12      192.46      185.21     30.06 o 
  -5  -1  12        3.94       19.23     35.30 o 
  -4  -1  12      421.32      429.30     44.17 o 
  -3  -1  12      242.88      250.55     22.98 o 
  -2  -1  12       48.62       37.20     22.41 o 
  -1  -1  12      341.93      349.41     27.33 o 
   0  -1  12      172.73      210.60     39.67 o 
   1  -1  12      105.24       92.72     37.46 o 
   2  -1  12       57.29       36.78     41.06 o 
   3  -1  12        0.15        0.00     42.35 o 
   4  -1  12      125.42      127.83     46.33 o 
   5  -1  12        6.42       29.38     47.82 o 
  -7   0  12      118.33      119.04     31.91 o 
  -6   0  12       14.36       43.87     38.19 o 
  -5   0  12      286.38      258.64     43.83 o 
  -4   0  12        4.97       52.21     39.77 o 
  -3   0  12      150.51      168.91     22.71 o 
  -2   0  12      487.14      458.88     26.93 o 
  -1   0  12       61.90       88.19     24.75 o 
   0   0  12      716.31      677.70     23.78 o 
   1   0  12      398.95      413.13     27.47 o 
   2   0  12      190.63      169.28     26.81 o 
   3   0  12       28.09       13.20     41.71 o 
   4   0  12        3.36        0.00     43.52 o 
  -7   1  12        1.21       31.91     42.43 o 
  -6   1  12      247.73      269.37     48.50 o 
  -5   1  12       50.70       60.23     41.29 o 
  -4   1  12       50.09       67.39     35.56 o 
  -3   1  12       80.92       79.95     19.53 o 
  -2   1  12      852.62      904.26     32.35 o 
  -1   1  12      475.41      484.11     21.64 o 
   0   1  12      105.09       94.45     19.28 o 
   1   1  12       34.30       16.86     19.73 o 
   2   1  12      387.09      403.29     30.55 o 
   3   1  12       76.59       86.15     30.35 o 
   4   1  12        6.11       16.62     31.65 o 
  -7   2  12        0.20       21.62     44.86 o 
  -6   2  12        4.86       32.87     42.56 o 
  -5   2  12      186.30      173.70     45.06 o 
  -4   2  12      529.60      475.32     46.07 o 
  -3   2  12       14.23       23.80     35.41 o 
  -2   2  12      161.46      179.70     17.75 o 
  -1   2  12       84.17       97.61     18.44 o 
   0   2  12      186.29      200.01     21.28 o 
   1   2  12       12.45       11.84     20.81 o 
   2   2  12      111.49      111.15     29.93 o 
   3   2  12      213.23      228.24     31.32 o 
  -6   3  12        3.42        7.61     46.03 o 
  -5   3  12       89.03       93.65     40.44 o 
  -4   3  12       14.97       31.43     43.75 o 
  -3   3  12      722.96      741.22     54.51 o 
  -2   3  12       86.28       96.74     18.45 o 
  -1   3  12      238.74      228.17     21.35 o 
   0   3  12        6.07        0.00     19.99 o 
   1   3  12      316.97      294.60     27.27 o 
   2   3  12      103.57      122.47     29.91 o 
   3   3  12        4.91        0.94     30.31 o 
  -6   4  12       38.32       47.41     47.20 o 
  -5   4  12       10.24       27.24     42.02 o 
  -4   4  12      206.25      225.11     45.32 o 
  -3   4  12        0.05        5.26     40.31 o 
  -2   4  12      461.86      466.34     31.47 o 
  -1   4  12      204.96      191.88     25.55 o 
   0   4  12       52.52       38.31     24.62 o 
   1   4  12       42.30       40.01     36.62 o 
   2   4  12       82.45       88.57     40.15 o 
  -5   5  12      140.93      184.15     45.45 o 
  -4   5  12       59.17       97.84     46.50 o 
  -3   5  12       43.93       20.37     45.16 o 
  -2   5  12       33.79       36.42     23.63 o 
  -1   5  12      130.89      144.01     27.06 o 
   0   5  12      234.11      260.06     28.75 o 
   1   5  12       13.59       13.20     36.30 o 
  -4   6  12       20.03       22.85     45.91 o 
  -3   6  12       62.06      107.28     44.08 o 
  -2   6  12        2.67       20.68     24.48 o 
  -1   6  12       32.32       45.60     26.58 o 
   0   6  12       90.92       85.95     29.08 o 
  -2   7  12      144.42      167.03     29.14 o 
   1 -16  13        5.35       22.69     32.08 o 
  -1 -15  13        0.37       19.51     33.15 o 
   0 -15  13       30.08       12.76     31.46 o 
   1 -15  13      110.94      137.07     23.41 o 
   2 -15  13        0.11       25.88     22.37 o 
   3 -15  13      186.91      192.84     42.99 o 
  -2 -14  13      152.82      204.08     38.22 o 
  -1 -14  13       79.30      105.68     33.91 o 
   0 -14  13        0.56       24.98     21.62 o 
   1 -14  13        0.23        5.12     21.09 o 
   2 -14  13      427.64      414.01     27.24 o 
   3 -14  13      190.63      225.95     43.54 o 
   4 -14  13        0.33       32.31     42.83 o 
  -3 -13  13       11.97       30.64     35.05 o 
  -2 -13  13        0.05        0.02     33.44 o 
  -1 -13  13      367.38      368.06     38.31 o 
   0 -13  13      203.64      201.46     23.08 o 
   1 -13  13        8.89       27.64     20.66 o 
   2 -13  13       61.66       50.71     21.40 o 
   3 -13  13      147.60      160.61     41.83 o 
   4 -13  13      102.64      121.32     43.59 o 
  -4 -12  13        5.46       29.07     36.64 o 
  -3 -12  13      233.03      216.64     38.18 o 
  -2 -12  13        6.62       22.78     32.44 o 
  -1 -12  13        1.00        1.87     30.31 o 
   0 -12  13      126.89      112.85     22.17 o 
   1 -12  13      262.91      260.52     24.14 o 
   2 -12  13       45.92       20.05     20.83 o 
   4 -12  13      119.38      104.87     42.43 o 
   5 -12  13       33.14        4.81     44.65 o 
  -4 -11  13       54.12       56.41     25.77 o 
  -3 -11  13        3.36       16.13     24.28 o 
  -2 -11  13      398.12      389.28     40.01 o 
  -1 -11  13      107.62      131.56     25.78 o 
   0 -11  13        0.62        0.00     20.43 o 
   1 -11  13      133.91      117.62     21.52 o 
   2 -11  13      490.28      497.35     26.12 o 
   3 -11  13       57.34       98.15     37.04 o 
   4 -11  13       44.36       66.66     39.56 o 
   5 -11  13       58.97       80.26     44.52 o 
  -5 -10  13       68.19       76.99     27.86 o 
  -4 -10  13      222.83      229.20     28.53 o 
  -3 -10  13      105.49      146.29     37.42 o 
  -2 -10  13        9.23       18.24     30.28 o 
  -1 -10  13      530.23      472.65     32.29 o 
   0 -10  13      473.62      490.80     35.89 o 
   1 -10  13       84.09       54.00     31.23 o 
   2 -10  13       14.14       25.57     33.19 o 
   3 -10  13      259.66      289.09     40.33 o 
   4 -10  13       34.14       71.66     38.51 o 
   5 -10  13        0.43       20.35     30.96 o 
  -5  -9  13        4.66        0.12     42.87 o 
  -4  -9  13      280.45      322.57     44.78 o 
  -3  -9  13      623.16      624.18     44.66 o 
  -2  -9  13       16.13        9.38     31.24 o 
  -1  -9  13        8.06       23.90     18.96 o 
   0  -9  13      456.24      456.78     36.89 o 
   1  -9  13      260.91      262.89     36.86 o 
   2  -9  13        1.55        8.46     35.47 o 
   3  -9  13       21.76       47.66     28.81 o 
   4  -9  13      240.36      220.72     32.23 o 
   5  -9  13       70.53       85.96     32.24 o 
  -6  -8  13       58.36       57.54     47.18 o 
  -5  -8  13       10.26        0.00     39.34 o 
  -4  -8  13      147.42      147.12     41.12 o 
  -3  -8  13      590.91      611.36     44.48 o 
  -2  -8  13      209.63      245.76     20.89 o 
  -1  -8  13       25.36       22.50     19.34 o 
   0  -8  13        0.97        5.23     29.43 o 
   1  -8  13       18.42       27.73     24.80 o 
   2  -8  13      133.53      144.75     27.91 o 
   3  -8  13        5.43        3.49     26.81 o 
   4  -8  13        1.56       31.40     29.47 o 
   5  -8  13       52.45       49.41     31.41 o 
  -6  -7  13        3.38        9.57     43.71 o 
  -5  -7  13      189.86      204.65     44.49 o 
  -4  -7  13        9.05        0.00     35.59 o 
  -3  -7  13      668.26      656.82     43.40 o 
  -2  -7  13      714.11      594.65     24.52 o 
  -1  -7  13      463.32      461.83     32.16 o 
   0  -7  13      135.65      143.43     24.81 o 
   1  -7  13       36.93       56.18     25.24 o 
   2  -7  13        8.21       13.68     26.58 o 
   3  -7  13      306.37      319.72     30.82 o 
   4  -7  13        9.60       40.07     31.26 o 
   5  -7  13        3.49       18.57     31.49 o 
  -6  -6  13       38.33       56.99     43.63 o 
  -5  -6  13       30.20       88.04     40.01 o 
  -4  -6  13      281.87      268.59     40.78 o 
  -3  -6  13      166.04      171.12     35.96 o 
  -2  -6  13      956.56      872.61     40.95 o 
  -1  -6  13      118.19      116.62     26.65 o 
   0  -6  13      517.59      466.65     41.01 o 
   1  -6  13      311.09      251.32     39.69 o 
   2  -6  13        6.59        6.75     41.34 o 
   3  -6  13      233.56      207.07     47.60 o 
   4  -6  13      398.02      381.31     35.28 o 
   5  -6  13       39.26       62.09     32.47 o 
  -6  -5  13      138.82      142.32     42.04 o 
  -5  -5  13      270.33      235.57     42.88 o 
  -4  -5  13      116.01      100.78     35.45 o 
  -3  -5  13      447.56      415.52     39.11 o 
  -2  -5  13       13.34       14.85     29.45 o 
  -1  -5  13      322.18      312.75     22.93 o 
   0  -5  13      231.89      224.28     38.04 o 
   1  -5  13      540.39      494.14     44.95 o 
   2  -5  13     2274.56     2173.74     71.07 o 
   3  -5  13        1.04        0.49     41.56 o 
   4  -5  13       58.51        8.04     44.32 o 
   5  -5  13       33.50       24.76     32.77 o 
  -6  -4  13       48.50       32.22     41.56 o 
  -5  -4  13      308.98      275.58     44.77 o 
  -4  -4  13       11.38       11.98     36.62 o 
  -3  -4  13      106.12       76.63     34.27 o 
  -2  -4  13      981.00     1024.68     76.14 o 
  -1  -4  13        6.58       14.59     21.01 o 
   0  -4  13      582.52      571.23     42.05 o 
   1  -4  13      571.63      496.08     46.32 o 
   2  -4  13      109.19       76.99     39.54 o 
   3  -4  13      729.68      727.79     56.08 o 
   4  -4  13       22.05       41.57     43.85 o 
   5  -4  13       18.21       70.66     48.85 o 
  -7  -3  13        1.27       16.40     44.39 o 
  -6  -3  13      258.03      232.18     42.15 o 
  -5  -3  13        9.78       40.14     41.17 o 
  -4  -3  13      745.44      705.46     50.57 o 
  -3  -3  13       91.16       83.91     35.13 o 
  -2  -3  13        1.59        9.62     27.95 o 
  -1  -3  13       68.62       73.19     32.08 o 
   0  -3  13       29.45        0.00     36.43 o 
   1  -3  13      911.35      869.36     51.19 o 
   2  -3  13       52.51       72.10     41.16 o 
   3  -3  13       15.00       23.05     42.94 o 
   4  -3  13      156.81      160.90     51.19 o 
   5  -3  13        1.03       16.55     50.15 o 
  -7  -2  13       69.21       78.51     46.10 o 
  -6  -2  13       74.62       71.95     43.37 o 
  -5  -2  13      126.50      128.75     40.24 o 
  -4  -2  13        5.57       28.80     38.84 o 
  -3  -2  13      448.89      457.01     26.75 o 
  -2  -2  13       34.58       53.70     27.92 o 
  -1  -2  13      895.40      868.42     44.39 o 
   0  -2  13       49.48       61.70     36.44 o 
   1  -2  13      312.46      351.20     46.96 o 
   2  -2  13      246.02      286.99     48.08 o 
   3  -2  13       96.05       79.11     45.86 o 
   4  -2  13       68.89       73.77     52.67 o 
  -7  -1  13        0.48       20.54     31.20 o 
  -6  -1  13      139.46      129.64     31.80 o 
  -5  -1  13      379.52      352.16     45.56 o 
  -4  -1  13      101.08      102.51     43.57 o 
  -3  -1  13       19.77       22.67     22.51 o 
  -2  -1  13       56.20       66.00     22.77 o 
  -1  -1  13        8.61       24.43     23.28 o 
   0  -1  13        1.38       18.05     36.70 o 
   1  -1  13      254.31      270.29     45.99 o 
   2  -1  13      103.10      134.62     42.59 o 
   3  -1  13      212.61      253.07     48.83 o 
   4  -1  13       66.93       38.31     50.49 o 
  -6   0  13       16.48       19.77     38.64 o 
  -5   0  13        9.51       40.73     43.48 o 
  -4   0  13      401.00      412.37     45.62 o 
  -3   0  13        4.29       20.51     37.17 o 
  -2   0  13      290.75      266.76     26.64 o 
  -1   0  13       28.21       28.84     26.04 o 
   0   0  13      456.67      523.41     31.40 o 
   1   0  13       51.26       63.79     38.96 o 
   2   0  13      163.97      142.53     44.44 o 
   3   0  13      114.74      101.33     44.84 o 
   4   0  13      245.80      313.44     54.98 o 
  -6   1  13        3.98       12.84     40.48 o 
  -5   1  13      202.16      161.71     47.87 o 
  -4   1  13        0.24        3.59     38.60 o 
  -3   1  13      672.65      660.27     49.05 o 
  -2   1  13      252.45      270.64     27.31 o 
  -1   1  13       92.65       84.63     18.70 o 
   0   1  13       48.73       30.53     18.92 o 
   1   1  13      252.18      271.11     28.94 o 
   2   1  13      103.39      107.90     27.88 o 
   3   1  13       58.45       53.15     31.33 o 
  -6   2  13       67.43      116.48     42.45 o 
  -5   2  13       20.31       26.54     45.32 o 
  -4   2  13       57.06       71.68     39.63 o 
  -3   2  13        8.72       16.50     41.89 o 
  -2   2  13      519.54      484.85     34.74 o 
  -1   2  13      395.52      396.95     23.05 o 
   0   2  13        8.06       13.26     20.01 o 
   1   2  13      161.87      158.93     24.34 o 
   2   2  13      159.80      156.76     30.91 o 
   3   2  13      225.29      233.66     34.65 o 
  -6   3  13        6.53       35.86     49.28 o 
  -5   3  13       82.33      126.48     47.53 o 
  -4   3  13       92.94      154.64     46.60 o 
  -3   3  13        4.18        6.89     38.09 o 
  -2   3  13       42.51       50.82     18.54 o 
  -1   3  13       89.46       91.29     20.47 o 
   0   3  13      284.90      309.14     24.06 o 
   1   3  13       38.72       39.17     29.61 o 
   2   3  13        5.10       25.49     31.23 o 
  -5   4  13      123.55      196.26     51.29 o 
  -4   4  13        5.45       20.77     46.18 o 
  -3   4  13      286.33      342.53     47.36 o 
  -2   4  13       39.50       62.16     19.41 o 
  -1   4  13       26.57       29.79     20.17 o 
   0   4  13       17.99       16.99     21.94 o 
   1   4  13      196.88      232.54     33.51 o 
  -4   5  13       88.19      148.53     46.88 o 
  -3   5  13        6.25        6.84     46.15 o 
  -2   5  13      208.21      224.25     23.77 o 
  -1   5  13      190.85      239.02     24.93 o 
   0   5  13        0.35       28.23     27.35 o 
   0 -15  14       77.92      123.61     34.70 o 
   1 -15  14        7.21       14.33     22.35 o 
   2 -15  14       68.15       63.73     39.02 o 
  -2 -14  14       39.33       41.84     35.50 o 
  -1 -14  14        0.49       15.35     33.03 o 
   0 -14  14       35.24       46.76     22.53 o 
   1 -14  14      126.79      148.81     24.08 o 
   2 -14  14       18.94       27.22     37.39 o 
   3 -14  14       10.45        0.68     41.52 o 
  -3 -13  14       10.99       11.06     36.20 o 
  -2 -13  14      145.10      164.28     38.05 o 
  -1 -13  14      219.22      239.01     37.10 o 
   0 -13  14        0.40       13.27     21.05 o 
   1 -13  14        0.08       12.62     27.81 o 
   2 -13  14      144.28      129.67     40.01 o 
   3 -13  14       38.43       55.59     41.00 o 
   4 -13  14        0.58        0.00     42.01 o 
  -3 -12  14        2.10        0.00     35.23 o 
  -2 -12  14       16.06       17.06     33.52 o 
  -1 -12  14      202.38      193.64     36.04 o 
   0 -12  14      167.04      163.05     27.70 o 
   1 -12  14        2.26        0.00     27.43 o 
   2 -12  14        0.12        4.65     26.22 o 
   3 -12  14      133.85      114.12     42.10 o 
   4 -12  14       35.73        9.13     41.68 o 
  -4 -11  14      381.69      403.37     31.95 o 
  -3 -11  14      265.09      287.84     28.38 o 
  -2 -11  14       31.74       48.42     32.90 o 
  -1 -11  14       48.24       40.22     27.21 o 
   0 -11  14       25.49       19.22     29.99 o 
   1 -11  14      235.70      263.74     37.36 o 
   2 -11  14       30.84       44.58     21.19 o 
   3 -11  14        3.59       24.69     37.09 o 
   4 -11  14       32.86       69.58     41.26 o 
   5 -11  14       73.83      146.13     44.24 o 
  -5 -10  14        2.63       27.15     28.10 o 
  -4 -10  14       90.80      115.28     39.73 o 
  -3 -10  14      168.09      164.88     37.15 o 
  -2 -10  14      275.00      256.63     35.58 o 
  -1 -10  14       81.08      106.15     20.38 o 
   0 -10  14       87.14       72.32     31.60 o 
   1 -10  14       29.09       47.64     33.16 o 
   2 -10  14      192.41      212.35     39.37 o 
   3 -10  14       28.32       52.11     38.97 o 
   4 -10  14        0.67       23.31     31.72 o 
   5 -10  14        0.15       32.89     32.80 o 
  -5  -9  14       54.65       41.30     45.04 o 
  -4  -9  14        0.40        5.45     38.41 o 
  -3  -9  14      279.67      271.11     40.38 o 
  -2  -9  14        7.41        0.00     31.98 o 
  -1  -9  14      651.19      608.63     25.58 o 
   0  -9  14      241.03      282.77     35.81 o 
   1  -9  14       59.83       50.15     34.68 o 
   2  -9  14       61.80       40.84     28.81 o 
   3  -9  14      248.69      293.28     33.02 o 
   4  -9  14       45.71       78.37     31.73 o 
   5  -9  14        0.15       18.23     32.49 o 
  -5  -8  14       16.28       18.10     42.82 o 
  -4  -8  14      146.41      165.09     40.75 o 
  -3  -8  14        1.66        6.44     35.69 o 
  -2  -8  14      183.69      151.72     33.65 o 
  -1  -8  14       36.27       21.49     20.04 o 
   0  -8  14      942.99      886.79     44.85 o 
   1  -8  14     1076.54     1056.56     37.23 o 
   2  -8  14       13.56        0.00     26.88 o 
   3  -8  14        2.57       11.53     28.86 o 
   4  -8  14      209.40      240.15     35.16 o 
   5  -8  14      209.95      257.65     36.13 o 
  -6  -7  14       35.56       41.04     46.26 o 
  -5  -7  14       14.00        0.00     40.53 o 
  -4  -7  14      132.95      135.33     39.22 o 
  -3  -7  14      924.72      783.85     45.57 o 
  -2  -7  14      207.53      201.95     22.80 o 
  -1  -7  14       70.61       61.50     27.50 o 
   0  -7  14      121.35      169.74     39.17 o 
   1  -7  14      166.29      168.74     41.68 o 
   2  -7  14     1072.40      992.48     84.96 o 
   3  -7  14        7.21       27.27     29.72 o 
   4  -7  14      128.70      126.96     34.22 o 
   5  -7  14       32.32       70.95     34.59 o 
  -6  -6  14        5.59       13.15     43.64 o 
  -5  -6  14      233.67      235.97     44.25 o 
  -4  -6  14      162.96      154.48     39.34 o 
  -3  -6  14        4.46       15.61     34.11 o 
  -2  -6  14      313.66      320.17     33.89 o 
  -1  -6  14      301.46      306.51     23.59 o 
   0  -6  14       53.91       48.73     34.83 o 
   1  -6  14       27.24       31.67     40.39 o 
   2  -6  14      172.74       92.96     45.03 o 
   3  -6  14      638.43      581.89     57.04 o 
   4  -6  14      299.76      350.74     36.97 o 
   5  -6  14        9.55       24.40     34.72 o 
  -6  -5  14      103.69      100.50     42.56 o 
  -5  -5  14       43.66        9.56     40.17 o 
  -4  -5  14      355.83      335.47     42.39 o 
  -3  -5  14      292.06      241.61     37.17 o 
  -2  -5  14       13.29       13.03     29.47 o 
  -1  -5  14       70.42       94.13     24.12 o 
   0  -5  14      389.51      383.48     42.35 o 
   1  -5  14      547.82      521.83     47.37 o 
   2  -5  14      236.63      205.52     44.76 o 
   3  -5  14      217.37      201.25     49.83 o 
   4  -5  14      116.83      126.20     53.64 o 
   5  -5  14        2.84       27.31     49.43 o 
  -6  -4  14       66.50       43.58     44.41 o 
  -5  -4  14       56.28       77.22     40.22 o 
  -4  -4  14       92.66       60.85     36.63 o 
  -3  -4  14       67.33       26.30     35.31 o 
  -2  -4  14      107.06      130.15     31.40 o 
  -1  -4  14        0.95        1.80     21.22 o 
   0  -4  14       29.15       34.21     36.41 o 
   1  -4  14       23.00        4.71     38.54 o 
   2  -4  14      355.54      338.24     49.66 o 
   3  -4  14        6.92        0.00     47.53 o 
   4  -4  14       41.74       48.53     44.82 o 
  -5  -3  14      207.22      199.90     43.71 o 
  -4  -3  14        0.80       18.94     37.75 o 
  -2  -3  14        2.58        0.00     31.19 o 
  -1  -3  14       37.45       38.79     33.64 o 
   1  -3  14        0.95       11.40     37.29 o 
   2  -3  14      174.28      178.17     44.73 o 
   3  -3  14      297.47      323.15     50.80 o 
   4  -3  14        3.82        0.00     49.22 o 
  -6  -2  14      161.97      151.16     48.81 o 
  -2  -2  14      283.55      255.12     33.29 o 
  -1  -2  14        5.56        0.00     33.82 o 
   0  -2  14      390.18      376.37     43.30 o 
   1  -2  14       32.60       77.75     41.43 o 
   2  -2  14       98.74      121.86     46.00 o 
   3  -2  14        1.65       27.44     51.61 o 
   4  -2  14       81.65      115.33     54.82 o 
  -6  -1  14        9.56       38.02     32.77 o 
  -5  -1  14      139.91      177.21     46.83 o 
  -4  -1  14       47.56       24.25     40.22 o 
  -3  -1  14      411.61      395.09     45.82 o 
  -2  -1  14      182.71      188.53     27.04 o 
  -1  -1  14      103.46       97.21     33.32 o 
   0  -1  14      141.40      135.03     41.70 o 
   1  -1  14      197.46      222.55     46.40 o 
   2  -1  14      138.08      152.17     49.69 o 
   3  -1  14       11.06       14.72     49.49 o 
  -6   0  14       75.29       97.40     48.57 o 
  -5   0  14       10.21       12.98     40.80 o 
  -4   0  14       55.52       63.76     45.62 o 
  -3   0  14       63.06       81.40     38.32 o 
  -2   0  14      118.03      112.67     25.43 o 
  -1   0  14      456.60      482.37     32.87 o 
   0   0  14        0.01       13.59     40.25 o 
   1   0  14      129.97      125.49     44.71 o 
   2   0  14       15.39       37.30     44.14 o 
   3   0  14      353.19      385.41     55.37 o 
  -6   1  14       73.31       97.73     51.37 o 
  -5   1  14        4.81       13.09     45.78 o 
  -4   1  14      101.16      118.05     44.47 o 
  -3   1  14        3.30        5.78     38.86 o 
  -2   1  14       36.73       45.94     25.94 o 
  -1   1  14       26.48       29.26     27.28 o 
   0   1  14      271.41      321.19     31.55 o 
   1   1  14       12.10       15.84     25.92 o 
   2   1  14       41.82       45.25     49.93 o 
  -5   2  14      119.96      139.72     49.99 o 
  -4   2  14        0.06        4.99     44.17 o 
  -3   2  14      501.16      529.28     56.18 o 
  -2   2  14      239.48      295.51     30.21 o 
  -1   2  14       30.90       46.47     20.10 o 
   0   2  14        6.73        8.79     21.57 o 
   1   2  14       58.87       66.93     28.86 o 
   2   2  14      104.77       95.87     30.68 o 
  -5   3  14      116.97      127.58     53.06 o 
  -4   3  14       83.96      108.43     44.21 o 
  -3   3  14       87.56      126.34     49.23 o 
  -2   3  14      298.02      312.46     33.07 o 
  -1   3  14      186.42      173.37     22.92 o 
   0   3  14        0.34        0.00     22.13 o 
   1   3  14       12.80       17.09     28.62 o 
  -4   4  14      264.86      339.06     55.20 o 
  -3   4  14        0.37       10.08     47.19 o 
  -2   4  14       67.87       54.27     28.44 o 
  -1   4  14       44.21       63.89     22.60 o 
  -1 -14  15        0.44       25.57     34.40 o 
   0 -14  15       96.40      120.08     34.10 o 
   1 -14  15        1.17        2.04     22.80 o 
   2 -14  15       15.29        6.76     39.52 o 
  -2 -13  15        5.23       14.44     35.52 o 
  -1 -13  15        2.37       16.46     32.95 o 
   0 -13  15       38.68       21.94     22.61 o 
   1 -13  15      139.74      140.43     24.71 o 
   2 -13  15       25.20        0.00     39.85 o 
   3 -13  15        0.21        0.00     41.89 o 
  -3 -12  15        8.04       12.83     37.38 o 
  -2 -12  15      120.88      133.37     37.77 o 
  -1 -12  15      133.96      160.96     35.64 o 
   0 -12  15        2.07        0.39     22.39 o 
   1 -12  15       14.79       18.71     29.18 o 
   2 -12  15       99.90       85.47     39.02 o 
   3 -12  15        2.09       23.74     39.42 o 
  -4 -11  15        0.61        0.00     27.66 o 
  -3 -11  15        0.27       27.24     35.27 o 
  -2 -11  15       20.51       43.44     33.10 o 
   0 -11  15      539.73      595.62     40.13 o 
   1 -11  15        7.44       17.42     34.74 o 
   2 -11  15        2.46       26.18     36.60 o 
   3 -11  15       40.04       73.55     40.81 o 
   4 -11  15       89.58      169.54     43.80 o 
  -4 -10  15      144.94      148.08     42.31 o 
  -3 -10  15       13.63       50.64     35.46 o 
  -2 -10  15       36.10       48.42     33.40 o 
  -1 -10  15       42.22       71.94     29.80 o 
   0 -10  15      563.33      516.95     40.08 o 
   1 -10  15      617.65      628.32     45.17 o 
   2 -10  15       29.50       38.37     37.94 o 
   3 -10  15       13.54       27.22     40.41 o 
   4 -10  15       39.06       92.94     33.41 o 
  -5  -9  15       97.89       70.80     48.23 o 
  -4  -9  15       71.33       85.67     41.26 o 
  -3  -9  15       62.16       59.76     37.17 o 
  -2  -9  15      505.31      457.88     39.31 o 
  -1  -9  15       36.53       43.22     30.28 o 
   0  -9  15       60.80       61.17     33.88 o 
   1  -9  15        9.95       21.25     34.80 o 
   2  -9  15      482.77      475.84     41.77 o 
   3  -9  15       13.84       45.51     30.89 o 
   4  -9  15        9.10       43.30     34.22 o 
  -5  -8  15      115.34       75.93     45.18 o 
  -4  -8  15      130.55      124.46     41.65 o 
  -3  -8  15       44.39       47.03     36.40 o 
  -2  -8  15       17.34       17.61     32.09 o 
  -1  -8  15     1063.90     1056.16     44.73 o 
   0  -8  15      268.17      273.40     37.65 o 
   1  -8  15       14.40       39.08     27.76 o 
   2  -8  15        0.78       15.55     28.74 o 
   3  -8  15      231.20      221.52     32.50 o 
   4  -8  15      205.79      246.12     36.92 o 
  -5  -7  15       20.59        4.89     42.66 o 
  -4  -7  15       46.09       44.21     37.19 o 
  -3  -7  15      351.56      297.64     38.79 o 
  -2  -7  15       82.48       93.51     32.33 o 
   0  -7  15      349.87      335.22     44.88 o 
   1  -7  15      691.96      655.80     50.15 o 
   2  -7  15        3.23       23.20     29.57 o 
   3  -7  15        9.58        0.00     31.31 o 
   4  -7  15       64.28       53.29     33.92 o 
  -5  -6  15        1.46       17.14     42.52 o 
  -4  -6  15      107.00      101.71     39.23 o 
  -3  -6  15       23.24       39.26     34.84 o 
  -2  -6  15      437.50      405.54     37.08 o 
  -1  -6  15       31.33       52.16     36.08 o 
   0  -6  15      157.53      189.97     40.95 o 
   1  -6  15      374.15      356.69     48.08 o 
   2  -6  15      150.80      116.29     48.09 o 
   3  -6  15      274.09      300.00     53.03 o 
   4  -6  15       33.71       10.30     34.33 o 
  -5  -5  15      110.95      144.88     42.12 o 
  -4  -5  15       77.52       79.13     38.41 o 
  -3  -5  15      102.17       92.49     36.12 o 
  -2  -5  15       33.68       42.88     31.35 o 
  -1  -5  15      825.70      820.13     47.08 o 
   0  -5  15       29.45       47.98     37.33 o 
   1  -5  15       44.50        4.08     39.63 o 
   2  -5  15      249.33      249.23     51.03 o 
   3  -5  15       31.19       11.62     46.02 o 
   4  -5  15       26.62       40.81     52.56 o 
  -6  -4  15       65.07       68.17     45.41 o 
  -5  -4  15        9.01       18.63     42.43 o 
  -4  -4  15      417.17      333.06     44.33 o 
  -3  -4  15      176.76      148.33     39.22 o 
  -2  -4  15       51.47       45.55     24.77 o 
  -1  -4  15       34.89       39.27     35.01 o 
   0  -4  15      517.09      506.24     45.51 o 
   1  -4  15       27.03       22.49     42.51 o 
   2  -4  15        6.86        0.00     47.28 o 
   4  -4  15       72.56       65.00     49.29 o 
  -6  -3  15       49.67       49.41     44.79 o 
  -5  -3  15       92.48       82.34     41.37 o 
  -4  -3  15       65.19       41.19     40.80 o 
  -3  -3  15       97.07       76.86     38.41 o 
  -2  -3  15      328.09      352.65     37.82 o 
  -1  -3  15       20.33       23.04     34.56 o 
   0  -3  15       25.83       39.92     37.90 o 
   1  -3  15      296.71      305.35     46.91 o 
   2  -3  15      511.92      551.58     54.01 o 
   3  -3  15        1.21        0.10     44.02 o 
  -5  -2  15      135.30      145.25     44.70 o 
  -2  -2  15       26.76       25.55     31.94 o 
  -1  -2  15      453.86      423.15     42.76 o 
   0  -2  15       46.38       70.34     38.26 o 
   1  -2  15      120.28      132.84     43.97 o 
   2  -2  15        4.67        5.48     48.44 o 
   3  -2  15      126.55      136.45     50.25 o 
  -5  -1  15       17.79       56.05     48.63 o 
  -4  -1  15      196.71      222.42     47.78 o 
  -3  -1  15       68.14      125.89     45.32 o 
  -2  -1  15       24.35       43.12     34.57 o 
  -1  -1  15        0.88        0.00     33.81 o 
   0  -1  15      167.97      181.56     43.08 o 
   1  -1  15       79.81      112.71     47.77 o 
   2  -1  15      100.98      112.40     55.31 o 
  -5   0  15      141.14      158.16     51.07 o 
  -4   0  15       52.49       43.90     47.49 o 
  -3   0  15      372.09      438.07     53.30 o 
  -2   0  15      173.75      173.33     26.81 o 
  -1   0  15       21.19       30.49     27.51 o 
   0   0  15       92.83      119.44     45.34 o 
   1   0  15       18.75        2.98     47.87 o 
   2   0  15      133.13      166.19     52.00 o 
  -5   1  15       87.51      128.14     45.52 o 
  -4   1  15       62.62       95.20     47.60 o 
  -3   1  15      174.79      241.64     49.73 o 
  -2   1  15      134.58      169.72     29.16 o 
  -1   1  15      394.60      485.15     40.34 o 
   0   1  15        0.49        2.95     43.75 o 
   1   1  15       99.62      109.36     47.19 o 
  -4   2  15      115.17      134.90     51.85 o 
  -3   2  15       13.16       39.60     42.33 o 
  -2   2  15      307.61      352.53     34.12 o 
  -1   2  15       19.75       32.39     30.08 o 
   0   2  15      135.78      148.82     24.49 o 
  -3   3  15       49.00       56.50     45.10 o 
  -2   3  15       13.04       24.34     46.16 o 
  -1   3  15       98.26      112.20     23.70 o 
  -1 -13  16       15.85        8.79     35.10 o 
   0 -13  16      270.24      252.98     26.54 o 
   1 -13  16        0.02        5.71     23.78 o 
   0 -12  16        0.28        0.00     33.23 o 
   1 -12  16      418.66      400.85     42.51 o 
   2 -12  16       25.08       38.19     39.11 o 
   3 -12  16       13.82       31.83     40.89 o 
  -3 -11  16       13.65       16.66     36.97 o 
   0 -11  16       79.96       56.74     33.04 o 
   1 -11  16       15.40       61.08     37.49 o 
   2 -11  16      215.06      247.55     42.67 o 
   3 -11  16        1.87        8.94     40.76 o 
  -4 -10  16       14.57       28.47     41.54 o 
  -3 -10  16       20.33        5.42     37.49 o 
  -2 -10  16      118.17      106.31     34.04 o 
  -1 -10  16      243.50      211.05     34.69 o 
   0 -10  16      636.19      715.82     45.30 o 
   1 -10  16      193.31      195.78     40.73 o 
   2 -10  16       24.64       30.84     41.01 o 
   3 -10  16        6.29       20.36     43.72 o 
  -4  -9  16       11.83       25.71     41.78 o 
  -3  -9  16      115.63       99.61     38.51 o 
  -2  -9  16       69.30       27.16     33.44 o 
  -1  -9  16      148.91      129.39     33.60 o 
   0  -9  16      141.68      156.76     38.17 o 
   1  -9  16      410.56      450.53     44.56 o 
   2  -9  16        0.38        0.06     29.49 o 
   3  -9  16       15.14       43.15     32.73 o 
  -4  -8  16       57.39       42.33     42.61 o 
  -3  -8  16        3.84        0.00     36.67 o 
  -2  -8  16      537.15      477.69     41.07 o 
  -1  -8  16       89.17      103.24     34.35 o 
   0  -8  16       50.40       49.51     35.87 o 
   1  -8  16       50.36       59.79     28.50 o 
   2  -8  16      362.26      343.53     34.18 o 
   3  -8  16       28.55       71.10     32.69 o 
  -5  -7  16      175.14      165.58     47.98 o 
  -4  -7  16      132.52      141.95     42.32 o 
  -3  -7  16        4.94       17.83     34.68 o 
  -2  -7  16        3.86       33.05     31.30 o 
   0  -7  16      265.43      285.47     43.59 o 
   1  -7  16        5.67       30.24     42.23 o 
   2  -7  16       44.54       66.81     47.26 o 
   3  -7  16       29.14       42.59     31.90 o 
  -5  -6  16       15.07       12.61     42.57 o 
  -4  -6  16      199.72      175.83     42.03 o 
  -3  -6  16      393.43      392.76     42.15 o 
  -2  -6  16        0.31        6.06     30.53 o 
  -1  -6  16       42.07       66.79     37.46 o 
   0  -6  16      218.36      215.89     42.27 o 
   1  -6  16      534.19      461.40     52.42 o 
   2  -6  16        0.80        7.24     45.32 o 
   3  -6  16       96.98       77.15     48.69 o 
  -5  -5  16        2.56       27.88     43.50 o 
  -4  -5  16       15.58       63.80     39.67 o 
  -3  -5  16      106.68       89.06     36.60 o 
  -2  -5  16      448.66      452.56     36.89 o 
  -1  -5  16       94.10      111.40     37.26 o 
   0  -5  16       58.28       61.21     39.73 o 
   1  -5  16      264.00      268.70     49.75 o 
   2  -5  16      361.32      397.90     52.43 o 
   3  -5  16        0.38        6.80     53.07 o 
  -5  -4  16      236.46      232.45     48.40 o 
  -4  -4  16      159.47      175.23     42.76 o 
  -3  -4  16       61.81       44.60     39.57 o 
  -2  -4  16       36.04       36.39     24.20 o 
  -1  -4  16      333.36      376.50     42.03 o 
   0  -4  16      199.02      203.53     42.43 o 
   1  -4  16       93.69       77.08     47.90 o 
   2  -4  16       29.97       30.38     50.90 o 
   3  -4  16      193.36      199.95     57.68 o 
  -5  -3  16      111.82       93.26     46.48 o 
  -4  -3  16      386.83      383.50     50.58 o 
  -3  -3  16      220.29      202.30     42.18 o 
  -2  -3  16        6.66       30.19     35.32 o 
   0  -3  16      194.37      174.76     43.89 o 
   1  -3  16      303.39      243.88     48.97 o 
   2  -3  16        0.76        8.71     46.43 o 
  -2  -2  16      362.56      387.86     39.63 o 
  -1  -2  16        0.40        0.00     38.05 o 
   0  -2  16       30.03       26.56     41.14 o 
   1  -2  16      129.44      212.85     50.30 o 
   2  -2  16      208.13      275.35     53.27 o 
  -4  -1  16       36.46       50.03     47.09 o 
  -2  -1  16       34.91       53.84     36.42 o 
  -1  -1  16      480.83      492.47     48.39 o 
   0  -1  16       36.36       32.90     42.05 o 
   1  -1  16      234.78      328.81     55.27 o 
  -4   0  16       85.93      129.50     47.32 o 
  -3   0  16        5.32       42.94     47.24 o 
  -2   0  16      169.26      160.90     29.42 o 
  -1   0  16       65.98       77.49     40.19 o 
   0   0  16      227.24      266.38     51.21 o 
  -3   1  16       86.08      123.41     51.87 o 
  -2   1  16      212.46      243.98     50.82 o 
  -1   1  16        6.32        3.92     30.32 o 
   0 -12  17      250.45      275.87     38.31 o 
   1 -12  17        0.85        0.00     36.72 o 
   0 -11  17        8.49        7.06     34.26 o 
   1 -11  17      357.80      346.08     44.09 o 
   2 -11  17       17.89       29.02     42.23 o 
  -3 -10  17       17.67       40.12     38.83 o 
  -1 -10  17      157.66      153.56     37.32 o 
   0 -10  17        3.52       12.35     37.31 o 
   1 -10  17        9.94       26.86     40.86 o 
   2 -10  17       98.58      125.31     44.92 o 
  -3  -9  17        7.84        0.26     38.75 o 
  -1  -9  17       60.89       61.19     35.97 o 
   0  -9  17      219.09      213.93     40.66 o 
   1  -9  17        0.21        7.75     39.01 o 
   2  -9  17       29.57       45.12     31.64 o 
  -3  -8  17      268.18      239.41     42.05 o 
  -1  -8  17       88.65       91.26     35.42 o 
   0  -8  17       23.90        9.47     37.90 o 
   1  -8  17      301.38      285.02     32.90 o 
   2  -8  17       15.35       14.72     31.06 o 
  -4  -7  17        4.18       13.19     41.43 o 
  -3  -7  17       21.64       11.76     37.62 o 
   0  -7  17      128.67      156.61     44.26 o 
   1  -7  17        2.40       15.03     44.04 o 
   2  -7  17      299.34      291.10     51.74 o 
  -4  -6  17      200.44      176.81     44.92 o 
  -3  -6  17        4.49       20.86     37.81 o 
  -1  -6  17      246.08      298.75     43.34 o 
   0  -6  17      173.97      184.02     44.31 o 
   1  -6  17        8.16       26.90     43.48 o 
   2  -6  17        4.04       15.32     49.70 o 
  -4  -5  17      119.29      113.60     42.62 o 
  -3  -5  17      600.39      602.28     48.06 o 
  -2  -5  17        3.73       24.53     38.05 o 
  -1  -5  17       42.18       21.29     38.08 o 
   0  -5  17      267.68      309.21     46.76 o 
   1  -5  17      319.82      305.30     49.89 o 
   2  -5  17       29.91       45.74     49.16 o 
  -4  -4  17      152.59      148.28     44.58 o 
  -3  -4  17        4.09        0.00     39.38 o 
  -2  -4  17      593.45      723.22     48.57 o 
  -1  -4  17       27.40       62.56     38.55 o 
   0  -4  17       72.61       62.55     44.44 o 
   1  -4  17      205.11      191.75     53.03 o 
   2  -4  17      173.26      176.59     56.78 o 
  -4  -3  17       31.35       30.58     46.24 o 
  -3  -3  17       83.18       65.09     40.91 o 
  -2  -3  17        7.42       17.56     34.27 o 
  -1  -3  17      561.54      592.00     49.37 o 
   0  -3  17       63.86       73.77     44.61 o 
   1  -3  17      101.56      126.73     49.45 o 
  -2  -2  17       20.70       37.65     36.40 o 
  -1  -2  17       11.62        4.61     41.04 o 
   0  -2  17      348.59      326.29     51.00 o 
  -1  -1  17       26.21       15.67     42.19 o 
   0 -10  18        1.25       10.94     40.69 o 
  -1  -9  18       60.82       48.07     38.13 o 
   0  -9  18       53.53       51.24     40.02 o 
   1  -9  18        0.30        3.16     41.38 o 
  -1  -8  18      118.68      126.26     39.88 o 
   0  -8  18      205.98      202.62     42.82 o 
   1  -8  18        3.16        9.67     31.56 o 
   0  -7  18      117.32      175.40     47.33 o 
   1  -7  18      169.48      191.52     48.74 o 
  -1  -6  18       77.79      118.28     43.28 o 
   0  -6  18      181.37      222.13     46.17 o 
   1  -6  18       28.36       28.55     48.76 o 
  -2  -5  18       85.63       98.75     41.49 o 
  -1  -5  18      269.12      355.33     45.54 o 
   0  -5  18       14.62       31.86     42.95 o 
  -2  -4  18        4.10       39.79     40.37 o 
  -1  -4  18       35.95       45.09     41.72 o 
   0  -4  18      191.13      199.91     49.13 o 
                                                 
